# Supplementary material for: microRNA profiles and functions in mosquitoes
Source: PLoS Negl Trop Dis. 2018 May 2;12(5):e0006463. doi: 10.1371/journal.pntd.0006463 (PMC5951587; doi:10.1371/journal.pntd.0006463)
Supplement: S1 Table — (XLSX) [file pntd.0006463.s003.xlsx]

## Sheet: An. stephensi
ID	Mature sequence
ast-bantam-3p	TGAGATCACTTTGAAAGCTGAT
ast-bantam-5p	CCGGTTTTCATTTTCGATCTGAC
ast-let-7	TGAGGTAGTTGGTTGTATAGT
ast-miR-100	AACCCGTAGATCCGAACTTGTG
ast-miR-1000	ATATTGTCCTGTCACAGCAGT
ast-miR-10-3p	CAAATTCGGTTCTAGAGAGGTTT
ast-miR-10-5p	ACCCTGTAGATCCGAATTTGTT
ast-miR-11	CATCACAGTCTGAGTTCTTGCT
ast-miR-1174	TCAGATCTACTTCATACCCATG
ast-miR-1175-3p	TGAGATTCTACTTCTCCGACT
ast-miR-1175-5p	AAGTGGAGTAGTGGTCTCATCG
ast-miR-12	TGAGTATTACATCAGGTACTGGT
ast-miR-124	TAAGGCACGCGGTGAATGCC
ast-miR-125-3p	ACAAGTTTTGATCTCCGGTAT
ast-miR-125-5p	TCCCTGAGACCCTAACTTGTGA
ast-miR-133-3p	TTGGTCCCCTTCAACCAGCTGT
ast-miR-133-5p	AGCTGGTTGACATCGGGTCA
ast-miR-137	TATTGCTTGAGAATACACGTAG
ast-miR-13a	CTCCTCAAAGGGTTGTGAAATG
ast-miR-13b-3p	TATCACAGCCATTTTGACGAGTT
ast-miR-13b-5p	TCGTAAAAATGGTTGTGCTGTG
ast-miR-1-3p	TGGAATGTAAAGAAGTATGGAG
ast-miR-14	TCAGTCTTTTTCTCTCTCCTAT
ast-miR-1-5p	TACTTCTTTACATTCCAT
ast-miR-184a	TGGACGGAGAACTGATAAGGGC
ast-miR-184b	TGGACGGAGAACTGATAAAGGA
ast-miR-1889	CACATTACAGATTGGGATTA
ast-mir-1890	TGAAATCTTTGATTAGGTCT
ast-miR-1891	TGAGGAGTTAATTTGCGTGTTT
ast-miR-190-3p	CCCAGGAATCAAACATATTATT
ast-miR-190-5p	AGATATGTTTGATATTCTTGGTTG
ast-miR-193	TACTGGCCTACTAAGTCCCA
ast-miR-210-3p	CTTGTGCGTGTGACAACGGCT
ast-miR-210-5p	AGCTGCTGACCACTGCACAAG
ast-miR-219	TGATTGTCCAAACGCAATTC
ast-miR-252-3p	CTGCTGCCCAAGTGCTTATCG
ast-miR-252-5p	CTAAGTACTAGTGCCGCAGGAG
ast-mir-263a	AATGGCACTGGAAGAATTCACG
ast-miR-263b-3p	TGGATCTTTTCGTGCCATCGT
ast-miR-263b-5p	CTTGGCACTGGGAGAATTCACAG
ast-miR-275	TCAGGTACCTGAAGTAGCGCGC
ast-miR-276-3p	TAGGAACTTCATACCGTGCTCT
ast-miR-2765	TGGTAACTCCACCACCGTTGGC
ast-miR-276-5p	AGCGAGGTATAGAGTTCCTACG
ast-miR-277	TAAATGCACTATCTGGTACGAC
ast-miR-278	TCGGTGGGACTTTCGTCCGTT
ast-miR-279	TGACTAGATCCACACTCATT
ast-miR-2796-3p	GTAGGCCGGCGGAAACTACT
ast-miR-2796-5p	AGGGGTTTCTTTCGGCCTCCAG
ast-mir-281-3p	TGTCATGGAATTGCTCTCTTTA
ast-miR-281-5p	AAGAGAGCTATCCGTCGACAGT
ast-miR-282	TAGCCTCTTCTAGGCTTTGTCT
ast-miR-283	AAATATCAGCTGGTAATTC
ast-miR-285	TAGCACCATTCGAAATCAGTAC
ast-miR-286	TGACTAGACCGAACACTCGCGTCCT
ast-miR-2944a-3p	TATCACAGTAGTTGTACTTTAA
ast-miR-2944a-5p	GAAGGAACTTCTGCTGTGATCT
ast-miR-2944b-3p	TATCACAGCAGTAGTTACCTGA
ast-miR-2944b-5p	GAAGGAACTCCCGGTGTGATATA
ast-miR-2945	TGACTAGAGGCAGACTCGT
ast-miR-2a-3p	TATCACAGCCAGCTTTGAAGAGC
ast-miR-2a-5p	ACTCTCAAAGTGGTTGTGAAA
ast-miR-2b	TATCACAGCCAGCTTTGATGAGCT
ast-miR-2c	TCACAGCCAGCTTTGATG
ast-miR-305-3p	CGGCACATGTTGGAGTACACTT
ast-miR-305-5p	ATTGTACTTCATCAGGTGCTC
ast-miR-306	TCAGGTACTGGATGACTCTCAG
ast-miR-307-3p	TCACAACCTCCTTGAGTGAG
ast-miR-307-5p	ACTCACTCAACCTGGGTGTG
ast-miR-308	AATCACAGGAGTATACTG
ast-miR-309	TCACTGGGCAAAGTTTGTCGCA
ast-miR-31	TGGCAAGATGTTGGCATAGCT
ast-miR-315	TTTTGATTGTTGCTCAGAAAGCC
ast-miR-317	TGAACACATCTGGTGGTATCTCAGT
ast-miR-33	GTGCATTGTAGTTGCATTGCA
ast-miR-34	TGGCAGTGTGGTTAGCTGGTTGT
ast-miR-375	TTTGTTCGTTTGGCTCGAGTTA
ast-miR-7	TGGAAGACTAGTGATTTTGTT
ast-miR-71-3p	TCTCACTACCTTGTCTTTCATG
ast-miR-71-5p	AGAAAGACATGGGTAGTGAGAT
ast-miR-79-3p	ATAAAGCTAGATTACCAAAGCAT
ast-miR-79-5p	GCTTTGGCGCTTTAGCTGTATGA
ast-miR-8-3p	TAATACTGTCAGGTAAAGATGTC
ast-miR-8-5p	CATCTTACCGGGCAGCATTAGA
ast-miR-87	GTGAGCAAATATTCAGGTG
ast-miR-927-3p	CAAAGCGTTTGGATTCTGAAAC
ast-miR-927-5p	TTTAGAATTCCTACGCTTTACC
ast-miR-929-3p	TCCCTAACGGAGTCAGATTG
ast-miR-929-5p	AAATTGACTCTAGTAGGGAGT
ast-miR-92a	TATTGCACTTGTCCCGGCCT
ast-miR-92b	AATTGCACTTGTCCCGGCCTGC
ast-miR-932	TCAATTCCGTAGTGCATTGCAGT
ast-miR-957	TGAAACCGTCCAAAACTGAGGC
ast-miR-965	TAAGCGTATAGCTTTTCCCATT
ast-miR-970-3p	TCATAAGACACACGCGGCTAT
ast-miR-980	TAGCTGCCTAGTGAAGGGC
ast-miR-981	TTCGTTGTCGACGAAACCTGCA
ast-miR-988-3p	CCCCTTGTTGCAAACCTCACGC
ast-miR-988-5p	GTGTGCTTTGTGACAATGAGA
ast-miR-989	TGTGATGTGACGTAGTGGTAC
ast-miR-993-3p	GAAGCTCGTTTCTATAGAGGTATC
ast-miR-993-5p	TACCCTGTAGTTCCGGGCTTTT
ast-miR-996	TGACTAGATTACATGCTCGT
ast-miR-998	TAGCACCATGAGATTCAGCTC
ast-miR-999	TGTTAACTGTAAGACTGTGTCT
ast-miR-9a	TCTTTGGTTATCTAGCTGTATGA
ast-miR-9c-3p	TAAAGCTTTAGTACCAGAGGTC
ast-miR-9c-5p	TCTTTGGTATTCTAGCTGTAGA
ast-miR-iab-4-3p	CGGTATACCTTCAGTATACGTAAC
ast-miR-iab-4-5p	ACGTATACTGAATGTATCCTGA
ast-miR-iab-8-5p	TTACGTATACTGAAGGTATA
ast-miR-new11	TCGTCATATGCTATGCTGTCTGA
ast-miR-new12-1	TCACTCTCATTATCTGTAACAT
ast-miR-new12-2	TCACTCTCATTATCTGTAACAT
ast-miR-new13	TTTGGGCAGGTGGCATCATCTGA
ast-miR-new14	TATTGATCGTTTGTTTTTTCACT
ast-miR-new15	AAACAAGTCAAGGAATCAGGGA
ast-miR-new16	AGAAAACTGCATTTCCCTGTA
ast-miR-new20	TCTATCATTTGAGTACCATGAA
ast-miR-new21	TGCATTCAGTGGGGCGGTCGTG
ast-miR-new22	AAAGCAACCGAACAATTGTCCAA
ast-miR-new23	ATTAGAATGTGGAATCTGTTTTT
ast-miR-new24	GTGTGATGAATGTTAACTCTTG(CT)
ast-miR-new26	AGGGTATTGCTTTAAACATGTGG
ast-miR-new31	TTTGACTTTTCCTTTGACGTAG
ast-miR-new32	TCACTGTTGGACGATCTCTTTC
ast-miR-new35	(AC)AATTAAAATGCGATCACTTTTA
ast-miR-new36	TTCACCTTTCTTTTTAAGCTTCA
ast-miR-new37	GTAAATATTTCTTTTCGTTTTA
ast-miR-new4	TACAACAAGTTATATCAATCGA
ast-miR-new5	TGTGCAAGTCGCTCTGTTGCA
ast-miR-new7	TGCTGATTGAATTGACCTTGCG
ast-miR-new8	TTTCGCATGCTATAATGTCTGA
ast-miR-new9	TGTTACAAGATGCGTCAATCGG
ID	Precursor sequence
ast-bantam	CGGTTTTCATTTTCGATCTGACTTATTTTTTTCTCAAACGAGTGAGATCACTTTGAAAGCTGAT
ast-let-7	TGAGGTAGTTGGTTGTATAGTACCGTGGTGTTCAATACTCGACTATACAATCCGCTAACTTACC
ast-miR-1	CCATGCTTCCTTGCATTCAATAGTAATGTTTGAAACCCCTATGGAATGTAAAGAAGTATGGAG
ast-miR-10	ACCCTGTAGATCCGAATTTGTTTGAAATTTAACAAGCGACAAATTCGGTTCTAGAGAGGTTT
ast-miR-100	AACCCGTAGATCCGAACTTGTGCTGCTTTTGTACACTGGACACAAGAACGGATATATGGGATTC
ast-miR-1000	ATATTGTCCTGTCACAGCAGTACTTTTTGCCTAGTTTACTGTTGTTTCGGGACATTTCCA
ast-miR-11	CAAGAACTTGGCACTGTGATCTGTGTGGAAGTAGCCGTCCGTTTTTTAGCATCACATCACAGTCTGAGTTCTTGCT
ast-miR-1174	CGTGGGTATTTTAGATCGTAGACAGACCACGTTTTCACGAGGCTCTCGGTGAGCAGGTGAGGTACGTAGCCTGTTCGGGCCACATCTGCTCCCGCCAGAGCCTTCCCCCATGCTGTCAGATCTACTTCATACCCATGA
ast-miR-1175	AAGTGGAGTAGTGGTCTCATCGCTTAGTTTCAGAAAAGTGAGATTCTACTTCTCCGACTTAA
ast-miR-12	CCGCCGGGGTGAGTATTACATCAGGTACTGGTGTGATTTAAACCCCCGGACACCGTGGTGGAACTGTTGTGTCCGGACAACTATCAGTACTTGTGTTATACTCTCTCCGTCGG
ast-miR-124	GGTTTTCACTGTTGGCCTGTATGTTCTATTGCGGATTTCATAAGGCACGCGGTGAATGCCAA
ast-miR-125	TCCCTGAGACCCTAACTTGTGACTATCGTTACAAAGTTTCACAAGTTTTGATCTCCGGTATT
ast-miR-13	ATCGTAAAAATGGTTGTGCTGTGTTTATTTGAGCAATGTTCATATCACAGCCATTTTGACGAGTT
ast-miR-133	AGCTGGTTGACATCGGGTCAAATCGTAATATTGTTGACGCAATATTTTCCCTTTGCGAATGCATTTGGTCCCCTTCAACCAGCTGT
ast-miR-137-1	AGCTGGTTGACATCGGGTCAAATCGTAATATTGTTGACGCAATATTTTCCCTTTGCGAATGCATTTGGTCCCCTTCAACCAGCTGT
ast-miR-137-2	ACGCGTATTCTTGGGTTACTAACACACTGTTTATGTTGTTATTGCTTGAGAATACACGTAG
ast-miR-14	GGGAGCGAGATTAAGGCTTGCTGGTTATCACGTTAAACGTAGTCAGTCTTTTTCTCTCTCCTAT
ast-miR-184	CCTTATCATTCTTTCGCCCCGTGTGCTTTCTAACAACTGGACGGAGAACTGATAAGGGC
ast-miR-1889	CAATCTCAAATTGTAATAGTGTGTCACTGTTGGCAGTGTGGACCCAACCATCCGGCACCGGCTAATTGCGGTCCACGCGTAAAAACACACATTACAGATTGGGATTACC
ast-miR-1890-1	AGAGCTAATTGGAGTATTTCTTGAGGAATATTGATAGCAAGCTCATGAAATCTTTGATTAGGTCTGG
ast-miR-1890-2	AGAGCTAATTGGAGTATTTCTTGAGGAATATTGATAGCAAGCTCATGAAATCTTTGATTAGGTCTGG
ast-miR-1891	GAGGAGTTAATTTGCGTGTTTTTATATTTGATTAAACACGTCCATTAACTCTGGTA
ast-miR-190	AGATATGTTTGATATTCTTGGTTGTTAAGATTTCAATTATCACCCAGGAATCAAACATATTATTA
ast-miR-193	TGGGATTTTGTGGACCAGAAGATTTCCTTGCGTACGATAAAAGCTACTGGCCTACTAAGTCCCAAC
ast-miR-210	AGCTGCTGACCACTGCACAAGATTAGAATGTGACTCTTGTGCGTGTGACAACGGCTAT
ast-miR-219	TGATTGTCCAAACGCAATTCTTGTCGGTACTTGTTAGCTACTCAAGAGTTGTGACTGGACATCCGT
ast-miR-252	CTAAGTACTAGTGCCGCAGGAGAGATTCTAACCCCTGCTGCCCAAGTGCTTATCG
ast-miR-263a	AATGGCACTGGAAGAATTCACGGGATTTTTTTTAAACATTCCCGTGTTCTCTTAGTGGCATAC
ast-miR-263b	CTTGGCACTGGGAGAATTCACAGTGATCGTACCGTATCGTTCTGTGGATCTTTTCGTGCCATCGT
ast-miR-275	CGCGCTAAGCAGGAACCGGGACTTGATACACATTCGCTAACAGTCAGGTACCTGAAGTAGCGCGC
ast-miR-276-1	AGCGAGGTATAGAGTTCCTACGGTAATCGTTTGAAACTTTGTAGGAACTTCATACCGTGCTCT
ast-miR-276-2	AGCGAGGTATAGAGTTCCTATGTGCCAAAAACGCCGTTTCGCTACTCATAGGAACTTCATACCGTGCTCT
ast-miR-2765	TGGTAACTCCACCACCGTTGGCGAGATTTGACTGCCAATGGGAGCTGGAGTTTCCGCG
ast-miR-277	CGTGTCAGAGGTGCATTTACATCGAGCTACAGCCGTTAGAGGTATTTGTAAATGCACTATCTGGTACGACA
ast-miR-278	ACGGACGATAGTCTTCAACGACCGTTCCGTTTGACACGAGGTCGGTGGGACTTTCGTCCGTTT
ast-miR-279	AATGAGTGTGAATCTAGTTCTTTCACATTGATTTTACATTGTGACTAGATCCACACTCATTAA
ast-miR-2796	AGGGGTTTCTTTCGGCCTCCAGCAGCATTTGACCGTTGTAGGCCGGCGGAAACTACTTGC
ast-miR-281	AAGAGAGCTATCCGTCGACAGTAGGGATATAATTCACTGTCATGGAATTGCTCTCTTTA
ast-miR-282	TAGCCTCTTCTAGGCTTTGTCTGTACAGTTTCTGCAAACCAGACATAGCCTGTCAGAGGTTAGG
ast-miR-283	AAATATCAGCTGGTAATTCTAGGCTATCCCTACTTCGTGCATCCCGGGATTTCAGCTGATATCCAC
ast-miR-285	ACTGGCTTCCTATCGGTGCCTAGATGGCATATGAAATCGTTCTAGCACCATTCGAAATCAGTAC
ast-miR-286a	GCGGTCCTAATTTGGGGCGATTGTCGGACTAGTCGCTGTCGCAGTCATTCGGTTTCACCTTAGTGACTAGACCGAACACTCGCGTCCTAAACGAACGA
ast-miR-286b	GGCGAATGTCGGAGTAGTCGCTTGTGGTAGAATTGACAAAAAGTGACTAGACCGAACACTCGTACC
ast-miR-2940	TGGTTTATCTAGTCTGTCGAAACAAGTGAATTATCAGAAGTCTTGTCGACAGAGAGATAAATCACT
ast-miR-2943	TTAAGTAGGCACTTGCAGGCAAAGTGACATTCCGATCGTTGACTGCTTTTTCCTACTTTACA
ast-miR-2944a-1	GAAGGAACTTCTGCTGTGATCTGAGTTATGGACATATCACAGTAGTTGTACTTTAA
ast-miR-2944a-2	GAAGGAACTTCTGCTGTGATCTGAGTTATAGATCATATCACAGTAGTTGTACTTTAA
ast-miR-2944b-1	GAAGGAACTCCCGGTGTGATATGTTGGTAAATCCGTACCATATCACAGCGGTAGTTACCTGATA
ast-miR-2944b-2	GAAGGAACTCCCGGTGTGATATGTGACACAGTAAAGCGTAATCGCCCATATCACAGCAGTAGTTACCTACTA
ast-miR-2945	AACGGGTCTGTACTCTGGGAGTAGCATGTGAAGTTTGTAATAACCATGACTAGAGGCAGACTCGTTTG
ast-miR-2a	CTCTCAAAGTGGCTGTGAAATGCGTCCTTTTTCCGGGGGGGAGGCTCTATCCTATTCGCATATCACAGCCAGCTTTGAAGAGCG
ast-miR-2b	CTCTCAAAGTGGCTGTGAAATGGTGCCCTTTCGTTACGATATCTCATATCACAGCCAGCTTTGATGAGCT
ast-miR-2c	TCATCAAACCTGGTTGTTGTAGCTTGCTCCGATAGATGCTATCACAGCCAGCTTTGATGAGCA
ast-miR-305	ATTGTACTTCATCAGGTGCTCTGGTGGATTTAAAAAACCCGGCACATGTTGGAGTACACTTT
ast-miR-306	TCAGGTACTGGATGACTCTCAGTCGTGTAAAAATTCTGAGGAGCATTCAGTGCCTAACC
ast-miR-307	TCACTCAACCTGGGTGTGATGCTTATTTGAATCATCACAACCTCCTTGAGTGAGC
ast-miR-308	CGCAGTATATTCCTGTGACTTTCGTAGCAATTGAAGTTCAAATCACAGGAGTATACTGTGAG
ast-miR-309-1	AGCATGCACCTGATTGTGCGACAAACTCCGTCCAGAGGGTGGCCCCATTCTTAGAACTCATCACTGGGCAAAGTTTGTCGCACAAGCAACACGCAACTCGACGACGGGAGGATTCTTATGCT
ast-miR-309-2	CGACTAACTTCGTTCAGGTGATGTTCATGTGCAAGCTTTCATCACTGGGCAAAGTTTGTCGCA
ast-miR-31	TGGCAAGATGTTGGCATAGCTAAAAGATTTGGATTTAGCTATTCAACTTCTTGTTTAT
ast-miR-315	TTTTGATTGTTGCTCAGAAAGCCGTGTCCTTTGAGCAATTCGCTTTCGAGCAGTAATCAAAGTC
ast-miR-316	TGTCTTTTCCTGCTTACTGCCGGTGGCATTCGATATCTTCGACAGCAATCAGAAAAAGACGCC
ast-miR-317	GGGATACTCCTTGTGCTCGCTGTGTATTTTGATTCAAACTAGTGAACACATCTGGTGGTATCTCAG
ast-miR-33	GTGCATTGTAGTTGCATTGCACTTACCGTGTTGGCAAGAGGTGCAGTACTTCTGCAATGCAACCC
ast-miR-34	TGGCAGTGTGGTTAGCTGGTTGTGTGGTTTTTTACATCTTCACAGCCACTATCCGCCCTGCCGTC
ast-miR-375	ACTTAAGCCAAGCGTACAGAAACTTTTTACAATCAAAGAGTTTGTTCGTTTGGCTCGAGTTA
ast-miR-7	TGGAAGACTAGTGATTTTGTTGTTTGGCTTACGATACTAACAATAAATCTCTCGTCTTTCTAC
ast-miR-71	AGAAAGACATGGGTAGTGAGATAGTGGCTCTTAGTACTGGTAGATCTCACTACCTTGTCTTTCATG
ast-miR-79	GCTTTGGCGCTTTAGCTGTATGATAGAATTTAAGCTATTTCATAAAGCTAGATTACCAAAGCAT
ast-miR-8	CATCTTACCGGGCAGCATTAGATATTTTATCGGATATTTCTAATACTGTCAGGTAAAGATGTC
ast-miR-87	CCAGCCTGAAATTTGCTAAACCTGATGCGTTCGAAACTAAGGTGAGCAAATATTCAGGTGTGT
ast-miR-927	TTTAGAATTCCTACGCTTTACCCGTGATTAAAGTAGTGCGGCAAAGCGTTTGGATTCTGAAAC
ast-miR-929	AAATTGACTCTAGTAGGGAGTCCTTTCATATGAGAGACTCCCTAACGGAGTCAGATTGA
ast-miR-92a	CGGCCGCGATGGGGGCAATGTTGTGTGTTTGTAACTAATATTGCACTTGTCCCGGCCTAT
ast-miR-92b-1	AGGACGTGACCGGTGCATTATTTGCTGTTTCTTTCTGGTATCAAATTGCACTTGTCCCGGCCTGC
ast-miR-92b-2	TGTAGGTCGTGACCGGTGCATTATTTGCTGTTTCTTTCTGGTGTCAAATTGCACTTGTCCCGGCCTGCA
ast-miR-932	TCAATTCCGTAGTGCATTGCAGTGTAGAACGTTTCAAGCACGACTGCAAGCATTGTGGGAGTGAAG
ast-miR-957	GTTAGTTTTGGGCGGGTTTTAGTGTATTTCGATGAGAATTCTATTGAAACCGTCCAAAACTGAGGC
ast-miR-965-1	CGGGGGATGCTGTACGCTCTATGTGCTAAAAATATCCATAAGCGTATAGCTTTTCCCATT
ast-miR-965-2	CGGGGGATGCTGTACGCTCTATGTGCTAAAAATATCCATAAGCGTATAGCTTTTCCCATT
ast-miR-970	AGCCAGCGTTTGTTTTATTTGGTATGTTACTTTATGCAAGCTATATCATAAGACACACGCGGCTAT
ast-miR-971	TGGCTGTAAGTAGAACAGCAAGCTCGTACTGTACTTCGGACGACATTTTGCTTGGTGTTATATCTTACAGTGAG
ast-miR-980	CGGTCGTTCACCAGGTCATCTAGCTCTAAGTTAGTAAGCTAGCTGCCTAGTGAAGGGCAACA
ast-miR-981	GGGTTTCGCTGGCTAACGTGTTGTAAAAGCGACTCGCAAGTAAATCTTCAATTCGTTGTCGACGAAACCTGC
ast-miR-988	GTGTGCTTTGTGACAATGAGATTTTACAGTTGAAGTTCATCCCCTTGTTGCAAACCTCACGCT
ast-miR-989	CGCTGCTACGTTGCTTTCACTTGGTACGCTCGTACAGTAGAGCTAAAAGTAAACATAGATCCATGTGATGTGACGTAGTGGTACC
ast-miR-993	TACCCTGTAGTTCCGGGCTTTTGTGGGTTGAAATACTATAAAACTGTAGATTCATATACACTTATCAGAAGCTCGTTTCTATAGAGGTATC
ast-miR-996	ACGTGCATGTTTTCTAGTACACAGTGCTGGTTAAACTTTCGTGACTAGATTACATGCTCGTCT
ast-miR-998	GCTGAAGTCTCGTGGTTCTGCAGTATCACAAGCCCATATCGTTCATGTAGCACCATGAGATTCAGCTC
ast-miR-999	ACGCGGTCGTGCAGTCTAATATTTGGCGTTCGATTCAAATGTTAACTGTAAGACTGTGTCT
ast-miR-9a	TCTTTGGTTATCTAGCTGTATGAGTGTACTTTAAACGTCATAAAGCTAGCATACCGAAGTTA
ast-miR-9b	ACTTTGGTGATTTAGCTGTATGTTTGAATGCAATCTAACCACATACAGCTTTATCACCAAAAACC
ast-miR-9c	TCTTTGGTATTCTAGCTGTAGAATGTTGTTTTGATTGTAATATCTCTAAAGCTTTAGTACCAGAGGTC
ast-miR-iab-4	ACGTATACTGAATGTATCCTGAGTGCTACTTATCCGGTATACCTTCAGTATACGTAA
ast-miR-new11	AGTAAAGTTTCAGACAGTACAACGTGTGATAAGGTTTTCTTTGATATTACTCGTCATATGCTATGCTGTCTGATACTTTTCTGA
ast-miR-new12-1	TCACTCTCATTATCTGTAACATGTTTCATTCTTGAATGTTGGAGATCATGAGAGTGAAA
ast-miR-new12-2	TCACTCTCATTATCTGTAACATGTTTCATTCTTGAATGTTGGAGATCATGAGAGTGAAA
ast-miR-new13	AGACGATGCATCCTGTTTTAAAGATTTCTTTGATATTTCTTTGGGCAGGTGGCATCATCTGA
ast-miR-new14	TTTTTCTAGACTATTGATCGTTTGTTTTTTCACTTTTCCATTGGAAGCAAATAACAGACGATCGCTGGTTTAGAGGAAAT
ast-miR-new15	AAACAAGTCAAGGAATCAGGGATTGGCTTGAAATTTTCCTTGATTTCTCGACTTGATTGT
ast-miR-new16	TCAAAGTTTGCAGAAAACTGCATTTCCCTGTAAATGGAATTTTAATTTTATTGGGAAATTGCAATTTTCTTTAAACTGTCAAA
ast-miR-new20	CGTGGTACTCTTGTGGTAAGGAGTTTCGTGCACAGAACATCATCTCTATCATTTGAGTACCATGAA
ast-miR-new21	CGATCTTCCTCCGTGGATGACGCGTATGCCGAAACAGACGTGCATTCAGTGGGGCGGTCGTG
ast-miR-new22	TTTAAAATTCTAAAGCAACCGAACAATTGTCCAAGTGCTATATAACGATTGGCTTTTGCTTGGTAGCCTCAGGCTTTTAAATA
ast-miR-new23	CAGGGATGGCCATTAGAATGTGGAATCTGTTTTTGTACCTGTTACAGAAATATGCAAAAAAGTTTTCATATTCTTGCGGTCATCCTTGGG
ast-miR-new24	GTGTGATGAATGTTAACTCTTGCTTATATATATTTAATTTAATCGAGAGTAAATTTTCATTACA
ast-miR-new26	ACATGTGTTTAGAACAATGCAATCATACGTCGAACTGAGGGTATTGCTTTAAACATGTGG
ast-miR-new31	TCGTCCAGGGAGAAGTCAAGTGGTGTATTACACATTCCATTTGACTTTTCCTTTGACGTAG
ast-miR-new32	AGAGATCGATCAACTGTGGCACCCACAGCTGCTATCACTGTTGGACGATCTCTTTC
ast-miR-new35	ACAATTAAAATGCGATCACTTTTATTGCTTCAATATCATAGTTAAGAGTGGCCGCATTTTATTGA
ast-miR-new36	AAGCTTAAAAAGAGGCTGAACAATAGTTTATTGCCAATTTGTTCACCTTTCTTTTTAAGCTTCA
ast-miR-new37	GTAAATATTTCTTTTCGTTTTATAAGGCGGTTTGCACTTCTAAAACCAAAATAAATATTTAAG
ast-miR-new4	ATGAATGTTTCCTTTGATACAACGGGTTGCTAGCAATTACAGTAATGATGCTTACAACAAGTTATATCAATCGACATTTTCATGA
ast-miR-new5	TGTGCAAGTCGCTCTGTTGCATTCAAGATGGCACGCATTTTGCATGCAATAGAACCGAACTTGCGTACA
ast-miR-new7	TGCTGATTGAATTGACCTTGCGTGTTTATTTGATCTCAGCAAGGAAAGTTCATTCAGTGAA
ast-miR-new8	AGTACAGTTTCAGACAGTACAACGTGTGATAAGGTTTTCTTTGATATTGCTTTTCGCATGCTATAATGTCTGATACTCTTCTGA
ast-miR-new9	GTTTGATGCAACTTGTACCAGGTCGCTTTATTTATATTTCCTGTTACAAGATGCGTCAATCGG

## Sheet: Ae. albopictus
ID	Mature sequence
aal-bantam-3p	TGAGATCATTTTGAAAGCTGATT
aal-bantam-5p	CCGGTTTTCATTTTCGATCTGACT
aal-let-7	TGAGGTAGTTGGTTGTATAGT
aal-miR-1	TGGAATGTAAAGAAGTATGGAG
aal-miR-10	ACCCTGTAGATCCGAATTTGTT
aal-miR-100	AACCCGTAGATCCGAACTTGT
aal-miR-1000	ATATTGTCCTGTCACAGCAGT
aal-miR-11-3p	CATCACAGTCTGAGTTCTTGC
aal-miR-1175-3p	TGAGATTCTACTTCTCCGACTTAA
aal-miR-1175-5p	AAGTGGAGTAGTGGTCTCATCGC
aal-miR-12-3p	CAGTACTTATGTTATGCTCTCT
aal-miR-12-5p	TGAGTATTACATCAGGTACTGG
aal-miR-124	TAAGGCACGCGGTGAATGC
aal-miR-125-5p	TCCCTGAGACCCTAACTTGTGA
aal-miR-13-3p	TATCACAGCCATTTTGACGAGT
aal-miR-13-5p	TCGTAAAAATGGTTGTGCTGTG
aal-miR-133	TTGGTCCCCTTCAACCAGCTGT
aal-miR-137	TATTGCTTGAGAATACACGTAG
aal-miR-14	TCAGTCTTTTTCTCTCTCCTAT
aal-miR-184	TGGACGGAGAACTGATAAGGGC
aal-miR-1889-3p	CACGTTACAGATTGGGGTTTCC
aal-miR-1889-5p	TAATCTCAAATTGTAACAGTGG
aal-miR-1890	TGAAATCTTTGATTAGGTCTGG
aal-miR-1891	TGAGGAGTTAATTTGCGTGTTT
aal-miR-190	AGATATGTTTGATATTCTTGG
aal-miR-210	CTTGTGCGTGTGACAACGGCTA
aal-miR-219	TGATTGTCCAAACGCAATTCTTG
aal-miR-252-5p	CTAAGTACTAGTGCCGCAGGAG
aal-miR-263a-3p	CGTGTTCTGGCAGTGGCATCCC
aal-miR-263a-5p	AATGGCACTGGAAGAATTCACGGG
aal-miR-263b-5p	CTTGGCACTGGGAGAATTCAC
aal-miR-275-3p	TCAGGTACCTGAAGTAGCGCGC
aal-miR-275-5p	CGCGCTAAGCAGGAACCGAGACT
aal-miR-276-3p	TAGGAACTTCATACCGTGCTCT
aal-miR-276-5p	AGCGAGGTATAGAGTTCCTACG
aal-miR-2765	TGGTAACTCCACCACCGTTGGC
aal-miR-277-3p	TAAATGCACTATCTGGTACGAC
aal-miR-277-5p	CGTGTCAGAAGTGCATTTACA
aal-miR-278-3p	GGTGGGACTTTCGTCCGTTT
aal-miR-278-5p	ACGGACGATAGTCTTCAGCGGCC
aal-miR-279	TGACTAGATCCACACTCATT
aal-miR-281-3p	TGTCATGGAATTGCTCTCTTTA
aal-miR-281-5p	AAGAGAGCTATCCGTCGACAGTA
aal-miR-283	CAATATCAGCTGGTAATTCTG
aal-miR-285	TAGCACCATTCGAAATCAGTAC
aal-miR-2940-3p	GTCGACAGGGAGATAAATCACT
aal-miR-2940-5p	TGGTTTATCTTATCTGTCGAGG
aal-miR-2941	TAGTACGGCTAGAACTCCACGG
aal-miR-2942	TATTCGAGACTTCACGAGTTAAT
aal-miR-2944b-5p	GAAGGAACTCCCGGTGTGATAT
aal-miR-2945-3p	TGACTAGAGGCAGACTCGTTT
aal-miR-2945-5p	AGCGGGTCCGTTTCTAGTGTCATG
aal-miR-2946	TAGTACGGAAAAGATATGGGG
aal-miR-2a-3p	TATCACAGCCAGCTTTGAAGAGC
aal-miR-2b	TCACAGCCAGCTTTGATGAGC
aal-miR-2c	TCACAGCCAGCTTTGATGAGC
aal-miR-305-3p	CGGCACATGTTGGAGTACACTT
aal-miR-305-5p	ATTGTACTTCATCAGGTGCTCTGG
aal-miR-306-5p	TCAGGTACTGAGTGACTCTCA
aal-miR-307	TCACAACCTCCTTGAGTGAG
aal-miR-308-3p	AATCACAGGAGTATACTGTG
aal-miR-308-5p	CGCGGTATATTCTTGTGGC
aal-miR-309a	TCACTGGGCAAAGTTTGTCGC
aal-miR-31	TGGCAAGATGTTGGCATAGCTGA
aal-miR-315-5p	TTTTGATTGTTGCTCAGAAAGC
aal-miR-316	TGTCTTTTTCCGCTTACTGCCG
aal-miR-317	TGAACACAGCTGGTGGTATCT
aal-miR-33	GTGCATTGTAGTTGCATTGC
aal-miR-34-3p	CAACCACTATCCGCCCTGCCGC
aal-miR-34-5p	TGGCAGTGTGGTTAGCTGGTT
aal-miR-375	TTTGTTCGTTTGGCTCGAGTTAT
aal-miR-7	TGGAAGACTAGTGATTTTGTTG
aal-miR-71-3p	TCTCACTACCTTGTCTTTCATG
aal-miR-71-5p	AGAAAGACATGGGTAGTGAGA
aal-miR-79-3p	ATAAAGCTAGATTACCAAAGCAT
aal-miR-8-3p	TAATACTGTCAGGTAAAGATGTC
aal-miR-8-5p	CATCTTACCGGGCAGCATTAGA
aal-miR-87	GTGAGCAAATTTTCAGGTGTGT
aal-miR-927	CAAAGCGTTTGGGTTCTGAAAC
aal-miR-929	AAATTGACTCTAGTAGGGAGT
aal-miR-92a-3p	TATTGCACTTGTCCCGGCCTAT
aal-miR-92a-5p	CGGTACGGACAGGGGCAACATT
aal-miR-92b-3p	AATTGCACTTGTCCCGGCCTGC
aal-miR-932-3p	TGCAAGCAATGTGGAAGTGAAG
aal-miR-932-5p	TCAATTCCGTAGTGCATTGCAG
aal-miR-957	TGAAACCGTCCAAAACTGAGGC
aal-miR-965	TAAGCGTATAGCTTTTCCCATT
aal-miR-970	TCATAAGACACACGCGGCTAT
aal-miR-980-3p	TAGCTGCCTAGTGAAGGGCAATA
aal-miR-981	TTCGTTGTCGACGAAACCTGC
aal-miR-988-3p	CCCCTTGTTGCAAACCTCACGC
aal-miR-988-5p	GTGTGCTTTGTGACAATGAGA
aal-miR-989	TGTGATGTGACGTAGTGGTAC
aal-miR-993	TACCCTGTAGTTCCGGGCTTTT
aal-miR-996	TGACTAGATTACATGCTCGTCT
aal-miR-998	TAGCACCATGAGATTCAGCTC
aal-miR-999	TGTTAACTGTAAGACTGTGTCT
aal-miR-9a	TCTTTGGTTATCTAGCTGTATGA
aal-miR-9b	TCTTTGGTGATTTTAGCTGTATG
aal-miR-9c-3p	TAAAGCTTTAGTACCAGAGGTC
aal-miR-9c-5p	TCTTTGGTATTCTAGCTGTAGA
aal-miR-iab-4-3p	CGGTATACCTTCAGTATACG
aal-miR-iab-4-5p	ACGTATACTGAATGTATCCTGA
aal-novel-1	TTGGTGTTATATCTTACAGTGAG
aal-novel-2	ATGGGACTGTTATGCGAATAGG
aal-novel-3	TGCACGAAGATACTCTATGCC
aal-novel-4	TATCACAGCAGTAGTTACCTA
aal-novel-5	GTAGGCCGGCGGAAACTACTTG

## Sheet: Aedes aegypti 
ID	Accession	Mature sequence
aae-miR-1891	MIMAT0014263	UGAGGAGUUAAUUUGCGUGUUU
aae-miR-2944b-3p	MIMAT0015373	UAUCACAGCAGUAGUUACCUGA
aae-miR-11922	MIMAT0046022	UUCAGGAGAUCAUCGAGGUAGC
aae-miR-11916	MIMAT0046016	GAUGCCUCGUAAAGCAACUGGAC
aae-miR-2945-3p	MIMAT0014316	UGACUAGAGGCAGACUCGUUUA
aae-miR-1174	MIMAT0014265	UCAGAUCUACUUAAUACCCAU
aae-miR-11918	MIMAT0046018	CAUGAACGACGACGUGACGCCG
aae-miR-1890	MIMAT0014247	UGAAAUCUUUGAUUAGGUCUGG
aae-miR-996	MIMAT0014251	UGACUAGAUUACAUGCUCGUC
aae-miR-33	MIMAT0014287	GUGCAUUGUAGUUGCAUUGCA
aae-miR-932-5p	MIMAT0014269	UCAAUUCCGUAGUGCAUUGCAG
aae-miR-263a-5p	MIMAT0014289	AAUGGCACUGGAAGAAUUCACGG
aae-miR-308-5p	MIMAT0014260	CGCGGUAUAUUCUUGUGGCUUG
aae-miR-281-3p	MIMAT0014232	UGUCAUGGAAUUGCUCUCUUUA
aae-miR-2a-5p	MIMAT0014225	ACUCUCAAAGUGGUUGUGAAA
aae-miR-278-5p	MIMAT0014237	ACGGACGAUAGUCUUCAGCGGCC
aae-miR-932-3p	MIMAT0014270	UGCAAGCAAUGUGGAAGUGAAG
aae-miR-79-5p	MIMAT0014294	GCUUUGGCGCUUUAGCUGUAUGA
aae-miR-2940-5p	MIMAT0014283	UGGUUUAUCUUAUCUGUCGAGGC
aae-miR-2946	MIMAT0014325	UAGUACGGAAAAGAUAUGGGGA
aae-miR-315-3p	MIMAT0015370	CUUUCGAGCAGUAAUCAAAGUC
aae-miR-11908	MIMAT0046007	AGCAUUUUUACACCUCAGGAC
aae-miR-13-3p	MIMAT0014256	UAUCACAGCCAUUUUGACGAGUU
aae-miR-275-3p	MIMAT0014209	UCAGGUACCUGAAGUAGCGC
aae-miR-11915	MIMAT0046015	CGAGAUACGGAGAGAUUGCGACA
aae-miR-981	MIMAT0014267	UUCGUUGUCGACGAAACCUGCA
aae-miR-286b	MIMAT0014313	UGACUAGACCGAACACUCGUAUCCC
aae-miR-2944b-5p	MIMAT0014304	GAAGGAACUCCCGGUGUGAUAUA
aae-miR-317	MIMAT0014224	UGAACACAGCUGGUGGUAUCU
aae-miR-71-3p	MIMAT0014221	UCUCACUACCUUGUCUUUCAUG
aae-miR-305-3p	MIMAT0014250	CGGCACAUGUUGGAGUACACUUA
aae-miR-190	MIMAT0014243	AGAUAUGUUUGAUAUUCUUGGUUG
aae-miR-2c	MIMAT0014308	UAUCACAGCCAGCUUUGAUGAGC
aae-miR-11896	MIMAT0045994	CACAAGGCCGGAUUGAUCAAGA
aae-miR-11897a	MIMAT0045995	UAGUAAACCUUGAUUUUGUAGC
aae-miR-iab-4-3p	MIMAT0016977	CGGUAUACCUUCAGUAUACGUAAC
aae-miR-11913	MIMAT0046012	AAUGUUGGACAACUGCAAGGU
aae-miR-305-5p	MIMAT0014249	AUUGUACUUCAUCAGGUGCUCUGG
aae-miR-34-3p	MIMAT0014246	CAACCACUAUCCGCCCUGCCGCC
aae-miR-34-5p	MIMAT0014245	UGGCAGUGUGGUUAGCUGGUUG
aae-miR-9b	MIMAT0014324	UCUUUGGUGAUUUUAGCUGUAUGC
aae-miR-11927	MIMAT0046027	CAAAAGAUCUGGCUACACUGA
aae-miR-1175-3p	MIMAT0015371	UGAGAUUCUACUUCUCCGACUUAA
aae-miR-124	MIMAT0014282	UAAGGCACGCGGUGAAUGC
aae-miR-281-5p	MIMAT0014231	AAGAGAGCUAUCCGUCGAC
aae-miR-11920	MIMAT0046020	CCCAUCAACUGCUGAACUGUUUU
aae-miR-8-3p	MIMAT0014215	UAAUACUGUCAGGUAAAGAUGUC
aae-miR-980-5p	MIMAT0014235	CGGCCGUUCAUUGGGUCAUCUAGC
aae-miR-970	MIMAT0014292	UCAUAAGACACACGCGGCUAU
aae-miR-1889-3p	MIMAT0014234	CACGUUACAGAUUGGGGUUUCC
aae-miR-2944a-3p	MIMAT0014303	UAUCACAGUAGUUGUACUUUAA
aae-miR-306-3p	MIMAT0014230	GAGAGCACCUCGGUAUCUAAGC
aae-miR-11897b	MIMAT0045997	UAGUAAGCAUUGAUUUUGUAGC
aae-miR-2942	MIMAT0014300	UAUUCGAGACUUCACGAGUUAAU
aae-miR-11906	MIMAT0046005	AGAGAUUGCAAGGCAGGCAGGC
aae-miR-92a-5p	MIMAT0015369	CGGUACGGACAGGGGCAACAUU
aae-miR-219	MIMAT0014307	UGAUUGUCCAAACGCAAUUCUUG
aae-miR-989	MIMAT0014239	UGUGAUGUGACGUAGUGGUAC
aae-miR-2b	MIMAT0014306	UAUCACAGCCAGCUUUGAUGAGCU
aae-miR-137	MIMAT0014274	UAUUGCUUGAGAAUACACGUAG
aae-miR-315-5p	MIMAT0014262	UUUUGAUUGUUGCUCAGAAAGC
aae-miR-11911	MIMAT0046010	AGUUGAUCCAAGUAGUCUUGCCU
aae-miR-2945-5p	MIMAT0014315	AGCGGGUCCGUUUCUAGUGUCAUG
aae-miR-9a	MIMAT0014323	UCUUUGGUUAUCUAGCUGUAUGA
aae-bantam-5p	MIMAT0014218	CCGGUUUUCAUUUUCGAUCUGAC
aae-miR-375	MIMAT0014298	UUUGUUCGUUUGGCUCGAGUUA
aae-miR-10	MIMAT0014277	ACCCUGUAGAUCCGAAUUUGUU
aae-miR-11898	MIMAT0045996	AUAAGUGGGGCAAAGACACCAA
aae-miR-7	MIMAT0014290	UGGAAGACUAGUGAUUUUGUUGU
aae-miR-193	MIMAT0014305	UACUGGCCUACUAAGUCCCAAC
aae-miR-11924	MIMAT0046024	UAGAACCUGGUAGAAUUCGGCA
aae-miR-71-5p	MIMAT0014220	AGAAAGACAUGGGUAGUGAGAU
aae-miR-279	MIMAT0014288	UGACUAGAUCCACACUCAUUAA
aae-miR-252-5p	MIMAT0014216	UAAGUACUAGUGCCGCAGGAG
aae-miR-iab-4-5p	MIMAT0014278	ACGUAUACUGAAUGUAUCCUGA
aae-miR-998	MIMAT0014227	UAGCACCAUGAGAUUCAGC
aae-miR-980-3p	MIMAT0014236	UAGCUGCCUAGUGAAGGGC
aae-miR-100	MIMAT0014291	AACCCGUAGAUCCGAACUUGUG
aae-miR-988-5p	MIMAT0014280	GUGUGCUUUGUGACAAUGAGA
aae-miR-307	MIMAT0014296	CACAACCUCCUUGAGUGAGCGA
aae-miR-263b-3p	MIMAT0014310	UGGAUCUUUUCGUGCCAUCGU
aae-miR-278-3p	MIMAT0014238	UCGGUGGGACUUUCGUCCGUUU
aae-miR-1000	MIMAT0014297	AUAUUGUCCUGUCACAGCAGU
aae-miR-13-5p	MIMAT0014255	UCGUAAAAAUGGUUGUGCUGUG
aae-miR-79-3p	MIMAT0014295	UAAAGCUAGAUUACCAAAGCAU
aae-miR-11914	MIMAT0046013	UCACUUUUUAGUGACUUGGUC
aae-miR-276-3p	MIMAT0014223	UAGGAACUUCAUACCGUGCUC
aae-miR-11921	MIMAT0046021	AAAUGGGACUGAUAUGCGAGUAU
aae-miR-285	MIMAT0014273	UAGCACCAUUCGAAAUCAGUAC
aae-miR-316	MIMAT0014317	UGUCUUUUUCCGCUUACUGCCG
aae-miR-11895	MIMAT0045992	UUCAUGCAUUCACUUCUGCUGA
aae-miR-282-5p	MIMAT0014311	AAUCUAGCCUCUCCUAGGCUUUGUCUG
aae-miR-11905	MIMAT0046004	UAUCGCGAGUACUAAACACCUC
aae-miR-9c-3p	MIMAT0014213	UAAAGCUUUAGUACCAGAGGUC
aae-miR-2a-3p	MIMAT0014226	UAUCACAGCCAGCUUUGAAGAGC
aae-miR-10365	MIMAT0045993	AUUAGAAUGUGGAAUCUGUUUU
aae-miR-11903b	MIMAT0046014	CGCCAUAUGAUUUGUAACUCU
aae-miR-308-3p	MIMAT0014261	AAUCACAGGAGUAUACUG
aae-miR-993	MIMAT0014266	UACCCUGUAGUUCCGGGCUUUU
aae-miR-11909	MIMAT0046008	ACCGUUACGCGCAUAUAAUUUG
aae-miR-2940-3p	MIMAT0014284	GUCGACAGGGAGAUAAAUCACU
aae-miR-31	MIMAT0014276	UGGCAAGAUGUUGGCAUAGCUGA
aae-miR-11-3p	MIMAT0014242	CAUCACAGUCUGAGUUCUUGCU
aae-miR-14	MIMAT0014240	UCAGUCUUUUUCUCUCUCCUAU
aae-miR-282-3p	MIMAT0014312	ACAUAGCCUGACAGAGGUUAGG
aae-miR-1175-5p	MIMAT0014264	AAGUGGAGUAGUGGUCUCAUCG
aae-miR-277-5p	MIMAT0014210	CGUGUCAGAAGUGCAUUUACA
aae-miR-125-5p	MIMAT0014258	UCCCUGAGACCCUAACUUGUGA
aae-miR-11-5p	MIMAT0014241	AGAACUCCGGCUGUGACCUGUG
aae-miR-929	MIMAT0015648	AUUGACUCUAGUAGGGAGUCC
aae-miR-8-5p	MIMAT0014214	CAUCUUACCGGGCAGCAUUAGA
aae-miR-2765	MIMAT0014285	UGGUAACUCCACCACCGUUGGC
aae-miR-927	MIMAT0014271	CAAAGCGUUUGGGUUCUGAAAC
aae-miR-210	MIMAT0014293	CUUGUGCGUGUGACAACGG
aae-miR-11893	MIMAT0045989	UUCCUGACUUAUACGCUUACCU
aae-miR-252-3p	MIMAT0014217	CUGCUGCCCAAGUGCUUAUCG
aae-miR-1889-5p	MIMAT0014233	UAAUCUCAAAUUGUAACAGUGG
aae-miR-12-5p	MIMAT0014253	UGAGUAUUACAUCAGGUACUGGU
aae-miR-11912	MIMAT0046011	GUGUGUGAACCGUUGGCGGC
aae-bantam-3p	MIMAT0014219	UGAGAUCAUUUUGAAAGCUGAU
aae-miR-306-5p	MIMAT0014229	UCAGGUACUGAGUGACUCUCAG
aae-miR-92b-5p	MIMAT0014321	AGGUCGUGACUUGUGCCCGUUUG
aae-miR-263b-5p	MIMAT0014309	CUUGGCACUGGGAGAAUUCACAG
aae-miR-276-5p	MIMAT0014222	AGCGAGGUAUAGAGUUCCUAC
aae-miR-11901	MIMAT0046000	CAUCACAGAAUUGUUUUUACUG
aae-miR-87	MIMAT0014252	GUGAGCAAAUUUUCAGGUGUGU
aae-miR-133	MIMAT0014275	UUGGUCCCCUUCAACCAGCUGU
aae-miR-11907	MIMAT0046006	UUUUAGGAGGUCAAAAUCGCGU
aae-miR-184	MIMAT0014207	UGGACGGAGAACUGAUAAGGGC
aae-let-7	MIMAT0014299	UGAGGUAGUUGGUUGUAUAGU
aae-miR-11928	MIMAT0046028	UUCCGAAGUUGGGUGUCUCGC
aae-miR-2944a-5p	MIMAT0014302	GAAGGAACUUCUGCUGUGAUCUGA
aae-miR-999	MIMAT0014257	UGUUAACUGUAAGACUGUGUCU
aae-miR-309a	MIMAT0014272	UCACUGGGCAAAGUUUGUCGC
aae-miR-965	MIMAT0014268	UAAGCGUAUAGCUUUUCCCAUU
aae-miR-277-3p	MIMAT0014211	UAAAUGCACUAUCUGGUACGAC
aae-miR-275-5p	MIMAT0014208	CGCGCUAAGCAGGAACCGAGAC
aae-miR-12-3p	MIMAT0014254	CAGUACUUAUGUUAUGCUCUCU
aae-miR-92b-3p	MIMAT0014322	AAUUGCACUUGUCCCGGCCUGC
aae-miR-263a-3p	MIMAT0015372	CGUGUUCUGGCAGUGGCAUCCC
aae-miR-1	MIMAT0014244	UGGAAUGUAAAGAAGUAUGGAG
aae-miR-283	MIMAT0014279	CAAUAUCAGCUGGUAAUUCUGGGC
aae-miR-309b-3p	MIMAT0014320	UCACUGGGCAUAGUUUGUCGCA
aae-miR-11899	MIMAT0045998	UAUGACCGAUUUAAUAUAUGGCU
aae-miR-11917	MIMAT0046017	CUGAAAACUUAAUCGAUUGGUC
aae-miR-11902	MIMAT0046001	AACUUCAACGAAGCGUUCGGCUU
aae-miR-11894b	MIMAT0045991	UUUACCAUUUCAAUAUGACCUA
aae-miR-92a-3p	MIMAT0014228	UAUUGCACUUGUCCCGGCCUA
aae-miR-11925	MIMAT0046025	CUGUCGAGCCGGUUGAACCAC
aae-miR-11900	MIMAT0045999	AUUUUUUUGACUGUAAUUUUAUAG
aae-miR-957	MIMAT0014248	UGAAACCGUCCAAAACUGAGGC
aae-miR-309b-5p	MIMAT0014319	CGUCAAACUCCGUUCAGUUGGUG
aae-miR-11919	MIMAT0046019	UAGCUAGGUUGCGGUGCACUGCU
aae-miR-9c-5p	MIMAT0014212	UCUUUGGUAUUCUAGCUGUAGA
aae-miR-11910	MIMAT0046009	AUCGAUCGCAUCCGUCUGACCU
aae-miR-11904	MIMAT0046003	UGAACAAGAAUGCUGAGAGGAU
aae-miR-286a	MIMAT0014314	UGACUAGACCGAACACUCGCGUCCU
aae-miR-11923	MIMAT0046023	ACAACGGCAGCCGGAACGAUCU
aae-miR-988-3p	MIMAT0014281	CCCCUUGUUGCAAACCUCACGC
aae-miR-2943	MIMAT0014301	UUAAGUAGGCACUUGCAGGCAAA
aae-miR-11903a	MIMAT0046002	AACGUUACAAAUCGUAAGGCGAG
aae-miR-2941	MIMAT0014286	UAGUACGGCUAGAACUCCACGG
aae-miR-11894a	MIMAT0045990	UUUACCAUUUCAAGAUGACCUA
aae-miR-11926	MIMAT0046026	UUGGACUGGCAUGCGUUUAUGG
aae-miR-new12		TCCCAGCCGGTCTCTAGAGTAT
aae-miR-new17		TACAGAATCGAGGCTTACTATG(A)
aae-miR-new18		TAGTAAACCTTGATTTTGTAGC
aae-miR-new5-1		TATGACCGATTTAATATATGGCT
aae-miR-new5-2		TATGACCGATTTAATATATGGCT
aae-miR-new8		CTGGTCATACTCTTACGTTTT
aae-miR-new9		(C)CACAAGGCCGGATTGATCAAGA
aae-miR-new19-1		TTCCTGACTTATACGCTTACCT
aae-miR-new19-2		TTCCTGACTTATACGCTTACCT
aae-miR-new15-1		GTAAATATTTCTTTTCGTTTTATA
aae-miR-new15-2		GTAAATATTTCTTTTCGTTTTATA
ID	Accession	Precursor sequence
aae-bantam	MI0013439	AGAACCGGUUUUCAUUUUCGAUCUGACUUAUUUGAUUUAACAAGAGUGAGAUCAUUUUGAAAGCUGAUUUU
aae-let-7	MI0013505	CACGUUGAGGUAGUUGGUUGUAUAGUAGUGACUGAUUAAAUAUCUGCUAUGCAAUCUGCUAGCUUGUCGUG
aae-mir-1	MI0013455	CGAAAGUUCCAUGCUUCCUUGCAUUCAAUAGUGAUUCUGAAAGCAUAUGGAAUGUAAAGAAGUAUGGAGCGCUCGG
aae-mir-2a	MI0013443	UGGGAACUGUUUCCACUCUCAAAGUGGUUGUGAAAUGAGUUACUCUUGAACGAUCUCAUAUCACAGCCAGCUUUGAAGAGCGAAACGGUUUCUCGCA
aae-mir-2b	MI0013512	GGGCGUAUUCUAGACUCUCAAAGUGGCUGUGAAAUGGUUUUAUUUUGCUCAUAUCACAGCCAGCUUUGAUGAGCUGGACUGCGCACC
aae-mir-2c	MI0013514	UGCGUUGGCAUCAAAUUUGGUUGUUUUAGUACGACCUCUUUGAAACCCCUAUCACAGCCAGCUUUGAUGAGCAACGCA
aae-mir-7	MI0013496	UCGCAAUAUUUUGUAUGGAAGACUAGUGAUUUUGUUGUUUUGCUUACGAUAAUAACAAUAAAUCUCAAGUCUUUCUACAAAGUUUGCUG
aae-mir-8	MI0013437	GUCUGUUCACAUCUUACCGGGCAGCAUUAGAUAUUUUUGAAAUACUUCUAAUACUGUCAGGUAAAGAUGUCGUCCGAAC
aae-mir-9a-1	MI0013528	GUCAAAGUUCUCUUUGGUUAUCUAGCUGUAUGAGUGAAUUUAGAACAUCAUAAAGCUAGCAUACCGAAGUUAAUAGUUGAC
aae-mir-9a-2	MI0013529	GUCAAAGUUCUCUUUGGUUAUCUAGCUGUAUGAGUGAAUUUAGAACAUCAUAAAGCUAGCAUACCGAAGUUAAUAGUUGAC
aae-mir-9b	MI0013530	UCACGUUUAUUGGAUCUUUGGUGAUUUUAGCUGUAUGCUGAUACGUUUCUGAUUGCAUAUAGCUUUAUCACCAAAAACCUAAUGAAUGGUGA
aae-mir-9c	MI0013436	CUGAAUCUUUGGUAUUCUAGCUGUAGAAUGUUGAGCUUUGUGAUAUGGUAUCUUCUAAAGCUUUAGUACCAGAGGUCCAACUG
aae-mir-10	MI0013484	UUUGUUCUACAUCUACCCUGUAGAUCCGAAUUUGUUUGAAUAUUUAACAAGCGACAAAUUCGGUUCUAGAGAGGUUUGUGUGGGGCAUU
aae-mir-11	MI0013453	AACAUUGAUGCGAGUAGUGCCGCGCGAGAACUCCGGCUGUGACCUGUGUACACUUUAUCCAAAUCACAUCACAGUCUGAGUUCUUGCUUGGAGGCUCGUCGAUCAACUAAUGGA
aae-mir-12	MI0013462	UUCGGACUGAGUAUUACAUCAGGUACUGGUGUCGAUAUUCGAAUCACCAACGAAUCGGGUUCCUUUGAUUAACUUACCAGUACUUAUGUUAUGCUCUCUCCG
aae-mir-13	MI0013463	GUCGUGAUCGGAUCGUAAAAAUGGUUGUGCUGUGUUGUUACGCUCGAAAUUCAUAUCACAGCCAUUUUGACGAGUUCGAUCCUG
aae-mir-14	MI0013452	GUGGAAUUACACCUCAACGAAUUUGAACUCUGCUCUACCCGAUAAGCCUGUGGGAGCGAGAUUAAGGCUUGCUGGUCAUUUAUUACACUCGAAGUCAGUCUUUUUCUCUCUCCUAUUGGUAUAACGGUGUUUCAACGAGUCCGAGUUCCCGCACCGUAGUCAUCCACAUCAUC
aae-mir-31	MI0013483	CGAGAUUUUGGGAGAUUGAAGGUCGUGUUUGCAGAGUGAAAUUGGCAACUUGGCAAGAUGUUGGCAUAGCUGAAAGUUUUGAGUUUAGCUAUUCAACUUCUUGUCUAUUUUUCCAAUUUAUUGACAACGAAGAGGCGUUUUUCCGUGAU
aae-mir-33	MI0013493	CCACCCGGGUGCAUUGUAGUUGCAUUGCACUUUUGCGUUCGAUAACACGGUGCAAUACUUCUGCAAUGCAAGCCAGGUGG
aae-mir-34	MI0013456	CAAGGCAAUACGCUAUGGCAGUGUGGUUAGCUGGUUGUGUAGAACUUUGGGGGGCUUCCGUGGCGUUCGCGCGCACACGGGGGCUCAGAUUCACAACCACUAUCCGCCCUGCCGCCGCGAGGUGCCAGG
aae-mir-71	MI0013440	CGGCAAGAAAGACAUGGGUAGUGAGAUAGUUUCACCCUAUUGCACUGGGAUCUCACUACCUUGUCUUUCAUGCUGAU
aae-mir-79	MI0013500	GAACCCAUCGUCCAUGCUUUGGCGCUUUAGCUGUAUGAUAGAAUUUAAUAUUUCAUAAAGCUAGAUUACCAAAGCAUGGAAGGCUUGGGCGGUGUC
aae-mir-87	MI0013461	ACCAGAUUGUCACUGGCCAGCCUGAAAUUUGCUAAACCUGUGUGUAUUUGAUUCAAACAAUCAAGGUGAGCAAAUUUUCAGGUGUGUCGGAGAACAAUCGCAAUCAU
aae-mir-92a	MI0013445	AAUCUACGCAUCGGUACGGACAGGGGCAACAUUGUGACAUUUGAAAGCUAAUAUUGCACUUGUCCCGGCCUAUGCGUGGAGU
aae-mir-92b	MI0013527	GCUCCGAAUGUAGGUCGUGACUUGUGCCCGUUUGCUGAAUUUUAAUGGUCAAAUUGCACUUGUCCCGGCCUGCAGCCAAGAGC
aae-mir-100	MI0013497	GCGUAGUGGUUGUAGUUACCCAUUUGCAGGAACCCGUAGAUCCGAACUUGUGCUGCCGUUUCACAUGUUACAAGAACGGAUGUAUGGGAUUCUGCCGAUGUAUGGCUAAAGCAUCGAUCGAUUUGU
aae-mir-124	MI0013488	UUUUCUCCUGGUAUCCACUGCCGGCCUAUAUGUCCUAUUUCGGUACUCAUAAGGCACGCGGUGAAUGCCAAGAGCG
aae-mir-125	MI0013465	UUAGUUUUGUUUCUGCUGAUUCCCUGAGACCCUAACUUGUGACUAUAGUUGAAGUUUCACAAGUUUUGAUCUCCGGUAUUAGCGGUCGAGAUUCA
aae-mir-133	MI0013482	CUCGGAAUCGCUGAAUAUAGCUGGUUGACUUCGGGUCAAAUCGUCAAAUAUUUGCAAAGAUAUUUCCUCAGUGAAAUCAUUUGGUCCCCUUCAACCAGCUGUAGCAGUGAUGCAUUACA
aae-mir-137-1	MI0013480	UUCAUCGAGCAACUUGGUUGGCCACGCGUAUUCUUGGGUUAUUAACACACUGUUUAUGUUGUUAUUGCUUGAGAAUACACGUAGUUGACAAGUGUUUCACAUCG
aae-mir-137-2	MI0013481	UAUUCAUCGAGCAACUUGGUUGGCCACGCGUAUUCUUGGGUUAUUAACACACUGUUUAUGUUGUUAUUGCUUGAGAAUACACGUAGUUGACAAGUGUUUCACA
aae-mir-184	MI0013433	CCGGUGUAUUCGUACCCUUAUCAUUCUUGCGCCCCGUGUUAUAUUGUUGGCGACUGGACGGAGAACUGAUAAGGGCCCGGGUCACCUU
aae-mir-190	MI0013454	GGGUGAUUCCGGUGAGAUAUGUUUGAUAUUCUUGGUUGUUAAAUUUUAUAUUAUCACCCAGGAAUCAAACAUAUUAUUACUGUGGUCAUCAUGAGACUUCG
aae-mir-193	MI0013511	GCUUGCUAUGUAAUUUUUUCAAUCGAACUGGGAUUUUGUGGACCAGAAGAUUUCCUCCAUUCGAUAAUAGCUACUGGCCUACUAAGUCCCAACUUGUUUGGAAAUUGUCCGACAGAUAGCAAGC
aae-mir-210	MI0013499	CUCAUUGCAGCUGCUGACCACUGCACAAGAUUAGAUUAUGACUCUUGUGCGUGUGACAACGGCUAUUG
aae-mir-219	MI0013513	UUUCUAGCUCUGAUUGUCCAAACGCAAUUCUUGUUUUAUUCGAAUAUGAUAUCCAAGAGUUGUGACUGGACAUCCGUGGCUCGAAA
aae-mir-252	MI0013438	GAAUUCUUUACUAAGUACUAGUGCCGCAGGAGAGAUUUGAACCCCUGCUGCCCAAGUGCUUAUCGAAGAGU
aae-mir-263a	MI0013495	UCCUAGUACACGUAAUGGCACUGGAAGAAUUCACGGGUAUAUUUUGAAAUCCCCGUGUUCUGGCAGUGGCAUCCCUGGUACUAAGGUGAUUCAUCAG
aae-mir-263b	MI0013515	GACCAAUUACGAACCUUGGCACUGGGAGAAUUCACAGGCGCUAUUUGCUAUCAUUCUGUGGAUCUUUUCGUGCCAUCGUUUAAAUUCGGUC
aae-mir-275	MI0013434	AUCCUUUCGAUUUCGCGCGCUAAGCAGGAACCGAGACUUUGUCAUUUGCUAGCAGUCAGGUACCUGAAGUAGCGCGCGUGAUC
aae-mir-276-1	MI0013441	ACUGGUGAUUGCCAUCAGCGAGGUAUAGAGUUCCUACGUUGCGUGUGCGAAAUUGGUAGGAACUUCAUACCGUGCUCUUGGCUAGCCGUGA
aae-mir-276-2	MI0013516	GGUGAAGUGUGCAGUAAUUAGUGCCAGGUAGGUUAGAUUUCCAGUGUCUCGAGUUAAUCCGUCAGCGAGGUAUAGAGUUCCUAUGCGUUCGGAUAAAAUAUUCCAUAGGAACUUCAUACCGUGCUCUUGGAUUGCUUGGAAGUCAUCGAGAGGGUAAUGGUGGAAGUUCGUGGCUAAUUUGUAAAUCAUC
aae-mir-277	MI0013435	UAGUUUUGGAGUGCGUGUCAGAAGUGCAUUUACAUAGGUAUUUCCCGUUUAGCAGUAUUUGUAAAUGCACUAUCUGGUACGACAUUCCAGAAUCA
aae-mir-278	MI0013450	UGGUGCGAACGGACGAUAGUCUUCAGCGGCCGUGCAUUUGAUAGAAUUGGUCGGUGGGACUUUCGUCCGUUUGUAACCGCC
aae-mir-279	MI0013494	ACAUCCCAACGGUUGUCGAUGGGUGUGAAUCUAGUGUUUCACAUGAUUUUCGAUAGCCUGUGACUAGAUCCACACUCAUUAACAAAAGUUGCCGG
aae-mir-281	MI0013447	UGGUUUCGAAUAUGAAAAUAAAGAGAGCUAUCCGUCGACAGUAGGGAUAUGAUUCACUGUCAUGGAAUUGCUCUCUUUAUGUACAAUUCGAUAUUCA
aae-mir-282-1	MI0013517	AUCGUCAUCGUCAUCGUCGCACAGGUGUAAUCUAGCCUCUCCUAGGCUUUGUCUGUUACCUUCCUUGGGAAUUCCACUAGCCAGACAUAGCCUGACAGAGGUUAGGUGAAAUCUGAAAAGUCAACGGCCAACGGU
aae-mir-282-2	MI0013518	AUCGUCAUCGUCAUCGUCGCACAGGUGUAAUCUAGCCUCUCCUAGGCUUUGUCUGUUACCUUCCUUGGGAAUUCCACUAGCCAGACAUAGCCUGACAGAGGUUAGGUGAAAUCUGAAAAGUCAACGGCCAACGGU
aae-mir-283	MI0013486	GUUCGACUGAAAGGUCAAUAUCAGCUGGUAAUUCUGGGCUUACCCCACCGUUAUACGCUUCCCGGAAUUCCAACUGAUAUCCACUUUUUAGUCGAGAUGGUCA
aae-mir-285	MI0013479	GUUAAUCUUCCUAAGUACUGGCUUCCAAAGGUGAGUAGAUGGCAUUCGAUACACUCUAGCACCAUUCGAAAUCAGUACUGAAGGCGAAGAUUUGUUCUGCGUGA
aae-mir-286a	MI0013521	AUCGUUAUUUGGGGCGAUUGUCGGACUAGUCGCUGCGUACAAAACGGAACUAUUUCAACUAGUGACUAGACCGAACACUCGCGUCCUAAAGCACGAU
aae-mir-286b-1	MI0013519	AAGUCCUGGGGCGAUUGUCGGCUUAGUCGCUGUAUCAUUUCAACUGCUGUGCAGUUCUUCGCUAGUGACUAGACCGAACACUCGUAUCCCAGGCCUU
aae-mir-286b-2	MI0013520	AAGUCCUGGGGCGAUUGUCGGCUUAGUCGCUGUAUCAUUUCAACUGCUGUGCAGUUCUUCGCUAGUGACUAGACCGAACACUCGUAUCCCAGGCCUU
aae-mir-305	MI0013459	AAUGUCACAUGUCUAUUGUACUUCAUCAGGUGCUCUGGUUGUUUUCGAUACCCGGCACAUGUUGGAGUACACUUAAUGUGCUGACAGU
aae-mir-306	MI0013446	CAUUCGCAAUUUCACCGGUUCAGGUACUGAGUGACUCUCAGAUGUGCAUUUCUCAAGCAAUCUCGUCCUCAGGACCUGAGGUUGAAAAACCCUGAGAGCACCUCGGUAUCUAAGCCAGUGUUGCGAAAA
aae-mir-307	MI0013501	CUAGUUUCCCGGCAGUCGAUCACUCACUCAACCUGGGUGUGAUGCUUAUUUGAAUCAUCACAACCUCCUUGAGUGAGCGACCGAUUGAUGG
aae-mir-308	MI0013466	AGCGCUGUUUCGCGGUAUAUUCUUGUGGCUUGAUGCAUUUGAAAAAUCUCAAAUCACAGGAGUAUACUGUGAGAGA
aae-mir-309a-1	MI0013477	AUCCACCGAAUGUUAUGCGACUAACUUCGUUCAGUUUGGUGUCAUACGAAGGUUUCCAGUUUCAUCACUGGGCAAAGUUUGUCGCAUAAAUG
aae-mir-309a-2	MI0013478	UCCACCGAAUGUUAUGCGACUAACUUCGUUCAGUUUGGUGUCAUACGAAGGUUUCCAGUUUCAUCACUGGGCAAAGUUUGUCGCAUAAAUG
aae-mir-309b	MI0013526	UUAUGCGUCAAACUCCGUUCAGUUGGUGGAGUCAUUUUCCAAGUCAUCACUGGGCAUAGUUUGUCGCAUAA
aae-mir-315	MI0013467	AGUGUUUCUAUAAAAUUUUGAUUGUUGCUCAGAAAGCCGUGCAUUUGAAACGGGUCGCUUUCGAGCAGUAAUCAAAGUCAAAUAAAACACCA
aae-mir-316	MI0013523	CCAACAUUUUGAUUGAUUUGUCUUUUUCCGCUUACUGCCGGUGGCAUUUGAAAUUCUCGACAGCAAACCGAAAAAGGCGCCUCAAUCAAUU
aae-mir-317-1	MI0013442	GAGGAAUUUCGGCUACCGGGAUACACCCUGUGCUCGCUUUGCAUUCGAAACUAGUGAACACAGCUGGUGGUAUCUCAGUGGCCCUAAUCCGA
aae-mir-317-2	MI0013524	GGAAUUUCGGCUACCGGGAUACACCCUGUGCUCGCUUUGCAUUCGAAACUAGUGAACACAGCUGGUGGUAUCUCAGUGGCCCUAAUCC
aae-mir-375	MI0013504	UGGAAGAAUCCGAGUUACUUAAGCCCAACGUACAGAAACUUGAAUCUGAAUGCCGUUCUAGAUUGGCUUGCUAGAAGUUUGUUCGUUUGGCUCGAGUUAUGCGGAUUCUUCUGAUC
aae-mir-927	MI0013476	GGUUUGCUUUAGAAUUCCUACGCUUUACCGUGAUUUGUUGAAAGUUUGGCAAAGCGUUUGGGUUCUGAAACGAAAC
aae-mir-929-1	MI0014710	UGCCUACGACUGGUCCAAAUUGACUCUAGUAGGGAGUCCUUGUGUACGAGUGACUCCCUAACGGAGUCAGAUUGAACCCGGUAGGAUG
aae-mir-929-2	MI0014711	UGCCUACGACUGGUCCAAAUUGACUCUAGUAGGGAGUCCUUGUGUACGAGUGACUCCCUAACGGAGUCAGAUUGAACCCGGUAGGAUGG
aae-mir-932	MI0013475	GUAAUCAUAGAAUAGCUUCAAUUCCGUAGUGCAUUGCAGUGUGCUUUAGACGAACUGCAAGCAAUGUGGAAGUGAAGCGAUUCUCAAUGAUCAUC
aae-mir-957	MI0013458	UCCGGCGUUAGUUUUGGGCGGGUUUUAGUGUAUUUCGAUUAGAGUAUCAAUUGAAACCGUCCAAAACUGAGGCCGGCG
aae-mir-965	MI0013474	GAUUCUGAAGGGGGAAAUCCUGUACGCUGUAUGUUGUAUUUGAAUAAUCCAUAAGCGUAUAGCUUUUCCCAUUCGGCGU
aae-mir-970	MI0013498	AACGGUAUUGCGGCUUUCAUAGGUAGCUUGCGUUUGUCUUAGCUGGUAUUGAAUGUGAUAGGUAUCAUAAGACACACGCGGCUAUUUUUGAGAGUAUCAAGCAUCUUG
aae-mir-980	MI0013449	ACUACAAUUCGGCCGUUCAUUGGGUCAUCUAGCUCGUGUUGGAAACAGUUAGCUGCCUAGUGAAGGGCAAUAUUGU
aae-mir-981	MI0013473	AAACCUUGCCUGGAUCGGGUUUCGCGGCGAACGGGCUUCCACCAUGAUGAAUAGCAGUUCGUUGUCGACGAAACCUGCACAUUGCAAGGCA
aae-mir-988	MI0013487	GCUGCGGGUGUGUGCUUUGUGACAAUGAGAUUCGGUUCGAUAUCAUCCCCUUGUUGCAAACCUCACGCUUGCGGU
aae-mir-989	MI0013451	UUCAUCAUACGGUCAUGGGGGACCGCCGCUACCUCGCUUUCACUUGGUACCGAUUUCCCAUAAUCCAUGUGAUGUGACGUAGUGGUACCUUCCCUUGGCUAUUACAACACUUCCU
aae-mir-993	MI0013472	AGCGCUCCUCCGUGACCUACCCUGUAGUUCCGGGCUUUUGUGGUUUCUUUUAUUGUUAAUUAUCAGAAGCUCGUUUCUAUAGAGGUAUCUCACAGGGUGAA
aae-mir-996	MI0013460	AACUCAAUUUUCGUCGGCGUGCAUGAAUCUGGUGCACGGUUUUCCAGUUGUAAUAUCGCUUCGUGACUAGAUUACAUGCUCGUCUAUGAAGUUGAGAU
aae-mir-998	MI0013444	AAGAACCAAUACCCGAACUGAACUCUCGUGGGUCUGCAGUUGAUAUUUCGAAAGCUUGUAGCACCAUGAGAUUCAGCUCCGGUGUUGGUUCG
aae-mir-999	MI0013464	GCAGGGACGCGGUCGUGCAGGAAAUUAUUUGGCAUUAGAUUCAAAUGUUAACUGUAAGACUGUGUCUUUGCGGGUGAUC
aae-mir-1000-1	MI0013502	CGAUUUUUGCUAGAAACCGAUUAUAUUGUCCUGUCACAGCAGUACUGUUACAAAUUUACUGUUGUUUCGGGACAUUUACAUUGAUUCUAGCCGUCAC
aae-mir-1000-2	MI0013503	CGAUUUUUGCUAGAAACCGAUUAUAUUGUCCUGUCACAGCAGUACUGUUACAAAUUUACUGUUGUUUCGGGACAUUUACAUUGAUUCUAGCCGUCAC
aae-mir-1174	MI0013471	ACUCCAAUUCUGGGUAUUUUAGAUCCUUGGCAUAGUUACGUGAUUGAAUGCACUGUUCUUCUUUGGUUUACCCAGUAUCGAACACGCGUCAAUCUGUCAGAUCUACUUAAUACCCAUA
aae-mir-1175	MI0013470	ACGAUAUGAAAUAAGUGGAGUAGUGGUCUCAUCGCUUAGUAUUAGAAAAGUGAGAUUCUACUUCUCCGACUUAAUUCAUAUCUA
aae-mir-1889	MI0013448	GAGGUAAUCUCAAAUUGUAACAGUGGGUUGAUUUUCCUGGUGAAUCCCGGCCUUGUCCUCCGUCACAAGUGUGACAAGUGUCUCGAAAACGUGUUCGCUAUACCCACGUUACAGAUUGGGGUUUCCCC
aae-mir-1890	MI0013457	AUCGACAUACGGCUAGAGCUAAUUGGAGAGUUCUUGAAUAGUGUUGUGAACCUUCAUGAAAUCUUUGAUUAGGUCUGGUCGUGGUG
aae-mir-1891-1	MI0013468	CUUUUUCCGUCAUGUUGAGGAGUUAAUUUGCGUGUUUUUGUAUUUGAUUAAACACGUCCAUUAACUCUGGUACAUGAUGAUAAAAGC
aae-mir-1891-2	MI0013469	AUCUUUUUCCGUCAUGUUGAGGAGUUAAUUUGCGUGUUUUUGUAUUUGAUUAAACACGUCCAUUAACUCUGGUACAUGAUGAUAAAAGCCAA
aae-mir-2765	MI0013490	AAACGUUUCCGGAGCCUGGUAACUCCACCACCGUUGGCGAUAUUUGACAGCCAAUGGGAGCUGGAGUUCCCGCGUGCCGAACGUUCA
aae-mir-2940	MI0013489	CAUUGGUUUAUCUUAUCUGUCGAGGCAAGUUAUUUUACCGGAUAGUGUUUCUUUUCGUGAGCAAUCACCACUAUCCAGCUCUUCUUGUCGACAGGGAGAUAAAUCACUG
aae-mir-2941-1	MI0013491	AUGGAUUAAGUUGUACCACUUUCGUGGUGUUUAGACGUAUUACAUGAUUUUUUGAACAUAACUGUAGUACGGCUAGAACUCCACGGAUGUUGGCAAUAUAGUCAUC
aae-mir-2941-2	MI0013492	CAAGAAUGGCGAUUGUUCGUGAAGCUCAGCUGCAUUACACGAUAUGGAAUACGGUUUGUAGUACGGCUAGAACUCCACGGACAAUUACAUUUGUA
aae-mir-2942	MI0013506	AAUGUUAUCAAUUCGCUGUGGUCUCGAACGUACCUACAUUGGAUAUUUUUGGUAUUCGAGACUUCACGAGUUAAUUCCCAUU
aae-mir-2943-1	MI0013507	CCCAAUUGAUGUUAAGUAGGCACUUGCAGGCAAAGUUUCAUUCACAAUUUGACUGCUUUUUCCUACCUUACAUUGAGUGGG
aae-mir-2943-2	MI0013508	GAUGUUAAGUAGGCACUUGCAGGCAAAUUUGUAGCUUUAAUAUGAUUGACUGCUUUUUCCUACUUUACAUU
aae-mir-2944a	MI0013509	CGUUGAAGGAACUUCUGCUGUGAUCUGAGUUAGAUACAUAUCACAGUAGUUGUACUUUAAUG
aae-mir-2944b	MI0013510	AUCGAAGGAACUCCCGGUGUGAUAUAUGACUCGAUUAUAUCACAGCAGUAGUUACCUGAUAU
aae-mir-2945	MI0013522	UCUGAUCUGAGCGGGUCCGUUUCUAGUGUCAUGUGCUGUAUUCGAAUAUCAUGACUAGAGGCAGACUCGUUUAGGUCUGGGA
aae-mir-2946	MI0013532	UAUGAACAAUGAUCGCCAUAUUUUUACCGCUACUGCAUUUCAUUGUAAUAAUUGUAGUACGGAAAAGAUAUGGGGAUUGGGGUUCAUA
aae-mir-iab-4-1	MI0013485	GCUUCAUGAACGUAUACUGAAUGUAUCCUGAGUGCUAUCUAUCCGGUAUACCUUCAGUAUACGUAACAGGAGGC
aae-mir-iab-4-2	MI0013531	GCUUCAUGAACGUAUACUGAAUGUAUCCUGAGUGCUAUCUAUCCGGUAUACCUUCAGUAUACGUAACAGGAGGC

## Sheet: Culex quinquefasciatus
ID	Accession	Mature sequence
cqu-miR-8-5p	MIMAT0014408	CAUCUUACCGGGCAGCAUUAGA
cqu-miR-125-5p	MIMAT0014355	UCCCUGAGACCCUAACUUGUGA
cqu-miR-999	MIMAT0014370	UGUUAACUGUAAGACUGUGUCU
cqu-miR-2	MIMAT0014412	UAUCACAGCCAGCUUUGAAGAGC
cqu-miR-2941-2-5p	MIMAT0016971	UGAAUUUCGCUGGAGUUCUGCCGGA
cqu-miR-316	MIMAT0014442	UGUCUUUUUCCGCUUACUGCCG
cqu-miR-1891	MIMAT0014422	UGAGGAGUUAAUUUGCGUGUUU
cqu-miR-133	MIMAT0014437	UUGGUCCCCUUCAACCAGCUGU
cqu-miR-1175-5p	MIMAT0014390	AAGUGGAGUAGUGGUCUCAUCG
cqu-miR-33	MIMAT0014431	GUGCAUUGUAGUUGCAUUGCA
cqu-miR-190	MIMAT0014402	AGAUAUGUUUGAUAUUCUUGGUUG
cqu-miR-980	MIMAT0014428	UAGCUGCCUAGUGAAGGGC
cqu-miR-970	MIMAT0014378	UCAUAAGACACACGCGGCUAU
cqu-miR-13	MIMAT0014368	UAUCACAGCCAUUUUGACGAGU
cqu-miR-2941-1-5p	MIMAT0014434	CGUGGUGUUUAGUCGUAGUGC
cqu-miR-263	MIMAT0014398	AAUGGCACUGGAAGAAUUCACGG
cqu-miR-14	MIMAT0014416	UCAGUCUUUUUCUCUCUCCUAU
cqu-miR-281-3p	MIMAT0014359	UGUCAUGGAAUUGCUCUCUUU
cqu-miR-252-3p	MIMAT0014374	CCUGCUGCCCAAGUGCUUAUCG
cqu-miR-2951-5p	MIMAT0014432	AGAGCUCAGCACGCAGGGGUGGC
cqu-miR-12-3p	MIMAT0014395	UGAGUAUUACAUCAGGUACUGGU
cqu-miR-10-5p	MIMAT0014404	ACCCUGUAGAUCCGAAUUUGUU
cqu-miR-11-3p	MIMAT0014407	CAUCACAGUCUGAGUUCUUGCU
cqu-miR-305-5p	MIMAT0014382	AUUGUACUUCAUCAGGUGCUCU
cqu-miR-1174	MIMAT0014354	CUGGGUAUUUUAGAUCAUCGGC
cqu-miR-998	MIMAT0014445	UAGCACCAUGAGAUUCAGC
cqu-miR-965	MIMAT0014372	UAAGCGUAUAGCUUUUCCCAUU
cqu-miR-10-3p	MIMAT0014405	CAAAUUCGGUUCUAGAGAGGUUU
cqu-let-7-5p	MIMAT0014366	UGAGGUAGUUGGUUGUAUAGU
cqu-bantam-5p	MIMAT0014420	CCGGUUUUCAUUUUCGAUCUGAC
cqu-miR-2952	MIMAT0014436	UAGUACGGCCAUGACUGAGGGC
cqu-miR-276-3p	MIMAT0014393	UAGGAACUUCAUACCGUGCUCU
cqu-miR-252-5p	MIMAT0014373	CUAAGUACUAGUGCCGCAGGAG
cqu-miR-87	MIMAT0014439	GUGAGCAAAUUUUCAGGUGUGU
cqu-miR-315	MIMAT0014365	UUUUGAUUGUUGCUCAGAAAGC
cqu-miR-1890	MIMAT0014427	UGAAAUCUUUGAUUAGGUCUGG
cqu-miR-277	MIMAT0014371	UAAAUGCACUAUCUGGUACGAC
cqu-miR-278	MIMAT0014377	UCGGUGGGACUUUCGUCCGUUU
cqu-miR-125-3p	MIMAT0014356	UCACAAGUUUUGAUCUCCGGUAU
cqu-miR-1889-3p	MIMAT0014441	CACGUUACAGAUUGGGGUUUCC
cqu-miR-71-3p	MIMAT0014401	UCUCACUACCUUGUCUUUCAUG
cqu-miR-31-5p	MIMAT0014425	UGGCAAGAUGUUGGCAUAGCUGA
cqu-miR-988-5p	MIMAT0014362	UGUGUGCUUUGUGACAACGAGA
cqu-miR-124	MIMAT0014360	UAAGGCACGCGGUGAAUGC
cqu-miR-283	MIMAT0014379	CAAUAUCAGCUGGUAAUUCUGGG
cqu-miR-1175-3p	MIMAT0014391	UGAGAUUCUACUUCUCCGACU
cqu-miR-2941-3p	MIMAT0014435	UAGUACGGCUAGAACUCCACGG
cqu-miR-981	MIMAT0014386	UUCGUUGUCGACGAAACCUGCA
cqu-miR-100-3p	MIMAT0014388	CAAGGCCGGAUAUAUGGGAUC
cqu-miR-275	MIMAT0014364	UCAGGUACCUGAAGUAGCGC
cqu-miR-210-5p	MIMAT0014396	AGCUGCUGACCACUGCACAAGA
cqu-miR-276-5p	MIMAT0014392	AGCGAGGUAUAGAGUUCCU
cqu-miR-306	MIMAT0014438	UCAGGUACUGAGUGACUCUCAG
cqu-miR-932-3p	MIMAT0014415	UGCAAGCAAUGUGGAAGUGA
cqu-miR-9-3p	MIMAT0014381	UAAAGCUUUAGUACCAGAGGUC
cqu-miR-12-5p	MIMAT0014394	AAGAAUGAAAAUCCUGCCCUGUCGGAU
cqu-miR-2951-3p	MIMAT0014433	ACCCGCGUCUACCCGGUUCCGUGUACUGGAAAU
cqu-miR-71-5p	MIMAT0014400	AGAAAGACAUGGGUAGUGAGAU
cqu-miR-7	MIMAT0014423	UGGAAGACUAGUGAUUUUGUUGU
cqu-miR-279-5p	MIMAT0014417	GAUGGGUGUGAAUCUAGUGGUUC
cqu-miR-279-3p	MIMAT0014418	UGACUAGAUCCACACUCAUUAA
cqu-miR-1889-5p	MIMAT0014440	UAAUCUCAAAUUGUAACAGUGG
cqu-miR-31-3p	MIMAT0014426	AGCUAUUCAACUUCUUGUCUAU
cqu-miR-137	MIMAT0014413	UAUUGCUUGAGAAUACACGUAG
cqu-miR-184	MIMAT0014424	UGGACGGAGAACUGAUAAGGGC
cqu-miR-100-5p	MIMAT0014387	AACCCGUAGAUCCGAACUUGUG
cqu-miR-996	MIMAT0014419	UGACUAGAUUACAUGCUCGU
cqu-miR-285-5p	MIMAT0014410	ACUGGCUUCCAAAGGUGAGUAGA
cqu-miR-308	MIMAT0014429	AAUCACAGGAGUAUACUG
cqu-let-7-3p	MIMAT0014367	CUAUGCAAUCCGCUAGCUUAAC
cqu-bantam-3p	MIMAT0014421	UGAGAUCAUUUUGAAAGCUGA
cqu-miR-9-5p	MIMAT0014380	UCUUUGGUAUUCUAGCUGUAGA
cqu-miR-989	MIMAT0014389	UGUGAUGUGACGUAGUGGUAC
cqu-miR-iab-4	MIMAT0014357	ACGUAUACUGAAUGUAUCCUGA
cqu-miR-1	MIMAT0014361	UGGAAUGUAAAGAAGUAUGGAG
cqu-miR-92	MIMAT0014399	AUUGCACUUGUCCCGGCCU
cqu-miR-317-3p	MIMAT0014385	UGAACACAGCUGGUGGUAUCU
cqu-miR-375	MIMAT0014443	UUUGUUCGUUUGGCUCGAGUUA
cqu-miR-210-3p	MIMAT0014397	CUUGUGCGUGUGACAACGGCUAU
cqu-miR-79	MIMAT0014430	GCUUUGGCGCUUUAGCUGUAUGA
cqu-miR-285-3p	MIMAT0014411	UAGCACCAUUCGAAAUCAGUAC
cqu-miR-988-3p	MIMAT0014363	CCCUUGUUGCAAACCUCACGC
cqu-miR-305-3p	MIMAT0014383	CGGCACAUGUUGGAGUACAC
cqu-miR-11-5p	MIMAT0014406	CGAGAACUCCGGCUGUGACC
cqu-miR-932-5p	MIMAT0014414	UCAAUUCCGUAGUGCAUUGCAG
cqu-miR-993-5p	MIMAT0014375	UACCCUGUAGUUCCGGGCUUUU
cqu-miR-281-5p	MIMAT0014358	AAGAGAGCUAUCCGUCGACAGU
cqu-miR-957	MIMAT0014369	UGAAACCGUCCAAAACUGAGGC
cqu-miR-317-5p	MIMAT0014384	CGGGAUACACCCUGUGCUCGCUUUGC
cqu-miR-8-3p	MIMAT0014409	UAAUACUGUCAGGUAAAGAUGU
cqu-miR-1000	MIMAT0014403	AUAUUGUCCUGUCACAGCAGU
cqu-miR-309	MIMAT0014444	UCACUGGGCAUAGUUUGUCGC
cqu-miR-993-3p	MIMAT0014376	GAAGCUCGUUUCUAUAGAGG
ID	Accession	Precursor sequence
cqu-bantam	MI0013610	AGAACCGGUUUUCAUUUUCGAUCUGACUUAUUUGAUUUAACAGAGUGAGAUCAUUUUGAAAGCUGAUUUU
cqu-let-7	MI0013570	UCGCUGCUCCCACGUUGAGGUAGUUGGUUGUAUAGUAUUAAAAAUUCAAUAUCUACUAUGCAAUCCGCUAGCUUAACUUGUGAGGGCGCCU
cqu-mir-1	MI0013566	GCGAAAGUUCCAUGCUUCCUUGCAUUCAAUAGUGAUCUUUGAAACGUAUGGAAUGUAAAGAAGUAUGGAGCGCUCGG
cqu-mir-10	MI0013600	UGUUCUACAUCUACCCUGUAGAUCCGAAUUUGUUUGAAUAUAAACAAGCGACAAAUUCGGUUCUAGAGAGGUUUGUGUGGGGCAUU
cqu-mir-100	MI0013585	AACAGCAUUUCCCAUUUGCGGGAACCCGUAGAUCCGAACUUGUGCUGCCCUUUUUACACGUUACAAGGCCGGAUAUAUGGGAUCCUGCCGAUGGGUGGAAAAAGCAUCGA
cqu-mir-1000	MI0013599	UUUUGCUAGAAAACGAUUAUAUUGUCCUGUCACAGCAGUACUUUUCCUUAGCUUACUGUUGUUUCGGGACAUUUACAUUGAUUCUAGCCGUCAC
cqu-mir-11	MI0013601	GUGCCGCGCGAGAACUCCGGCUGUGACCUGUGUGCCCCGUGUUGAACUUCACAUCACAGUCUGAGUUCUUGCUUGG
cqu-mir-1174	MI0013561	UUCUGGGUAUUUUAGAUCAUCGGCAUAGUUUAGAGAAUGCGACGAUUUCUUCCGUACCCAGAGG
cqu-mir-1175	MI0013587	AAAAAUUAUCACGAUAUGAAAUAAGUGGAGUAGUGGUCUCAUCGCUUAGUAUUAGAAAAGUGAGAUUCUACUUCUCCGACUUAAUUCAUAUUUAGCUCGAAAC
cqu-mir-12	MI0013591	AAGAUAACCUGCUGGUGCUCACGUGUCCCGAAAAGAAGAAGAAUGAAAAUCCUGCCCUGUCGGAUUGAGUAUUACAUCAGGUACUGGUGUCGAUAUUC
cqu-mir-124	MI0013565	UUUUCUCCUGGUGUUCACUGCCGGCCUGUAUGUCCUAUUGAGGUUUUCAUAAGGCACGCGGUGAAUGCCAAGAGCGGA
cqu-mir-125	MI0013562	UUAGUUUUGUUUCUGCUGAUUCCCUGAGACCCUAACUUGUGACUAUAGUUGAAGUUUCACAAGUUUUGAUCUCCGGUAUUAGCGGUCGAGAUUCA
cqu-mir-13	MI0013571	GUUCAGUUCGUAAAAAUGGUUGUGCCGUGUGUACAUUUGAACAUUCAAUAUUCAUAUCACAGCCAUUUUGACGAGUUUGAAC
cqu-mir-133	MI0013625	CUUCACCGAACAGUAGCUGGUUGACUUCGGGUCAAAUCGACAAAUAUUUGCAAAGAUAUUUCCUUUGAGAAAUCAUUUGGUCCCCUUCAACCAGCUGUGGACGGUUGAUUGAUU
cqu-mir-137	MI0013605	AACUUGGUUGGCCACGCGUAUUCUUGGGUUACUAACACACUGUUUAUGUUGUUAUUGCUUGAGAAUACACGUAGUUGACAAGUGUUCCACA
cqu-mir-14	MI0013607	CCCGAUAAGCCUGUGGGAGCGAGAUUAAGGCUUGCUGGUUUCACGUUCGAGUAAAGUCAGUCUUUUUCUCUCUCCUAUUGGUAUAACGGUGCUUCAACGAG
cqu-mir-184	MI0013613	GUGUAUUCGCACCCUUAUCAUUCUUUCGCCCCGUGUACUGUUGUUUGCGACUGGACGGAGAACUGAUAAGGGCCCGGGUCACCUU
cqu-mir-1889	MI0013628	UUGCACCGUCCCGGAGUAAUCUCAAAUUGUAACAGUGGGUUUUUUCAACGGCAAAGCACAAACUUUGAAACGUCCCUCCGUUCGAGAGAACAUUUGCUAUACCCACGUUACAGAUUGGGGUUUCCCCGGGUCGUGCCGU
cqu-mir-1890	MI0013615	UACGGCCAGAGCUAAUUGGAGACUUCUUGAAUCGUGUUGUGAACAGUCAUGAAAUCUUUGAUUAGGUCUGGUUGUGG
cqu-mir-1891	MI0013611	UUUUUCUGUCAUGUUGAGGAGUUAAUUUGCGUGUUUUUGCAUUCGAUUAAACACGUCCAUUAACUCUGGUACAUGAUGAUAAAAGC
cqu-mir-190-1	MI0013598	GGGUGAUUCCAGUGAGAUAUGUUUGAUAUUCUUGGUUGUUAAAUUUUAUAUUAUCACCCAGGAAUCAAACAUAUUAUUACUGUGGUCAUC
cqu-mir-190-2	MI0013597	GGGUGAUUCCGGUGAGAUAUGUUUGAUAUUCUUGGUUGUUAAAUUUUAUAUUAUCACCCAGGAAUCAAACAUAUUAUUACUGUGGUCAUC
cqu-mir-2	MI0013604	AACUGUAUCCACUCUCAAAGUGGCUGUGAAAUGGUUCCUCCAGAAAUCGCCAUAUCACAGCCAGCUUUGAAGAGCGAUACGGUU
cqu-mir-210	MI0013592	CUCAUUGCAGCUGCUGACCACUGCACAAGAUUAGAUUAUGACUCUUGUGCGUGUGACAACGGCUAUUG
cqu-mir-252-1	MI0013576	GAAUUCUUUACUAAGUACUAGUGCCGCAGGAGAGAUUUGAACCCCUGCUGCCCAAGUGCUUAUCGAAGAGU
cqu-mir-252-2	MI0023546	GAAUUCUUUACUAAGUACUAGUGCCGCAGGAGAGAUUUGAACCCCUGCUGCCCAAGUGCUUAUCGAAGAGU
cqu-mir-263	MI0013593	GUACACGUAAUGGCACUGGAAGAAUUCACGGGUAUGAUUUAAUAUCCCCGUGUUCUGGCAGUGGCAUCCCUGGUAC
cqu-mir-275	MI0013568	CCCGGAAUCCUUCCGAUAGCGCGCGCUAAGCAGGAACCGGGACUUGGUCAUUCGCUAGCAGUCAGGUACCUGAAGUAGCGCGCGUGAUCGGAAGUGCCGCC
cqu-mir-276-1	MI0013588	GAGUUUGAAAGUUCACCCGCUAGCGAGGUAUAGAGUUCCUAUGCGUUGAUUGGAUUCGCUAUCCAUAGGAACUUCAUACCGUGCUCUUGGAUGGCUUUCCGUUCAUCAGA
cqu-mir-276-2	MI0013589	CGUGUGGUUGGUGAUUGCCAUCAGCGAGGUAUAGAGUUCCUACGUUGCGAGUUCGAAAUCGGUAGGAACUUCAUACCGUGCUCUUGGCUAGCCGAAAUUCAACAAAA
cqu-mir-276-3	MI0013590	CAGUUUGAAAGUUCACCCACUAGCGAGGUAUAGAGUUCCUAUGCGUUGUUUCGAUUCGCUAUCCAUAGGAACUUCAUACCGUGCUCUUGGAUGGCUUUCCGUUCAUCAGA
cqu-mir-277	MI0013574	UAGUUUUGGAGUGCGUGUCAGAAGUGCAUUUACAUAGGUAUUUUCCCGUUUAGCAGUAUUUGUAAAUGCACUAUCUGGUACGACAUUCCAGAAUCA
cqu-mir-278	MI0013578	AAGUUCUGGUCUUGGUGCGGACGGACGAUAGUCUUCAGCGACCGUGCCAUUUGAAAACCCUUUGGGUCGGUGGGACUUUCGUCCGUUUGUAACCGCCAGUUGCAA
cqu-mir-279	MI0013608	UUGUCGAUGGGUGUGAAUCUAGUGGUUCACAUGAGCUUUGCCAAACUGUGACUAGAUCCACACUCAUUAACAA
cqu-mir-281-1	MI0013564	UUCUGCAGUUUCGAAUGUGAAAAUAAAGAGAGCUAUCCGUCGACAGUAGGGAUAUGAUUCACUGUCAUGGAAUUGCUCUCUUUAUGUACAAUUCGAUAUUCAACAGU
cqu-mir-281-2	MI0023547	UUCUGCAGUUUCGAAUGUGAAAAUAAAGAGAGCUAUCCGUCGACAGUAGGGAUAUGAUUCACUGUCAUGGAAUUGCUCUCUUUAUGUACAAUUCGAUAUUCAACAGU
cqu-mir-283	MI0013580	CAGAUUUGUUCGGCUGAAAGGUCAAUAUCAGCUGGUAAUUCUGGGCUUUCCAAACCCGUUGUCGCUUCCCGGGAUUCCAACUGAUAUCCACUUUUUAGUCGAAAUGGUCA
cqu-mir-285	MI0013603	AAGUACUGGCUUCCAAAGGUGAGUAGAUGGCAUUCGAUAUCGCUCUAGCACCAUUCGAAAUCAGUAC
cqu-mir-2941-1	MI0013622	UACCCGUGGUGUUUAGUCGUAGUGCAUUGGUUUUUAGAACUGUAGUACGGCUAGAACUCCACGGAUA
cqu-mir-2941-2	MI0013623	GUUGAAUUUCGCUGGAGUUCUGCCGGAUUGCAUUGACGAUUGGAAAUUUGUAGUACGGCUAGAACUCCACGGACAUUCGAC
cqu-mir-2951	MI0013621	GGAAGAGCUCAGCACGCAGGGGUGGCGCACUACCCGCGUCUACCCGGUUCCGUGUACUGGAAAUUUUGUC
cqu-mir-2952	MI0013624	GAUCCACAGUCACGGCUGGUACUGCAUUGGCUACGAUCUGUAGUACGGCCAUGACUGAGGGCUC
cqu-mir-305	MI0013582	AAUGUCACAUGUCUAUUGUACUUCAUCAGGUGCUCUGGUUGCUUUCGAUACCCGGCACAUGUUGGAGUACACUUAAUGUGCUGACAGU
cqu-mir-306	MI0013626	UUGGCUCAGGUACUGAGUGACUCUCAGCGUGAUACCAUUUCCAGUUCCUGUGAGCACCUCGGUACCUUGGCC
cqu-mir-308	MI0013618	UUUCGCAGUAUAUUCUUGUGGCUUGAUGUGUUAGAAAUCGUGCUCAAAUCACAGGAGUAUACUGUGAGAGA
cqu-mir-309	MI0013631	GCGCUCGGUUUAUGCGUCAAACUCGGCUCAGUUUGGUGAACUUUGAUUUGACAUCACUGGGCAUAGUUUGUCGCAUAAUGAUUGAAAGGCA
cqu-mir-31	MI0013614	AAUUGGCAACUUGGCAAGAUGUUGGCAUAGCUGAAAGUUUUGAGUUUAGCUAUUCAACUUCUUGUCUAUUUUUCCAAUUUAUUGACA
cqu-mir-315	MI0013569	GAGUGUUUCUAUAAAAUUUUGAUUGUUGCUCAGAAAGCCGUGCAUUCGAAACAUUCCGCUUUCGAGCAGUAAUCAGAGUCAAAUAAAACACCA
cqu-mir-316	MI0013629	UUCACCAACCUGGAACGAACCCCUUUUGAUUGAUUUGUCUUUUUCCGCUUACUGCCGGUGGUGUUCGAAAGUCCCGACAGCAAACAGAAAAAGGCGCCUCAAUCAAUUACAGAACGCCGUCAAAUUAGUGCCCCAAGAA
cqu-mir-317-1	MI0013583	GAGGAAUUUCGGCUACCGGGAUACACCCUGUGCUCGCUUUGCAUUCGAAACUAGUGAACACAGCUGGUGGUAUCUCAGUGGCCCUGAUCCGA
cqu-mir-317-2	MI0023548	GAGGAAUUUCGGCUACCGGGAUACACCCUGUGCUCGCUUUGCAUUCGAAACUAGUGAACACAGCUGGUGGUAUCUCAGUGGCCCUGAUCCGA
cqu-mir-33	MI0013620	GGGUGCAUUGUAGUUGCAUUGCACGUUUUGCGUUCGAAAAGUCCAGUGCAGUACUUCUGCAAUGCAAACCAGGUGG
cqu-mir-375-1	MI0013630	GUGCCUAACAGGAGCAUCCGAGUUACUCAAGCCGGACGUAACCGAAACUUGGCUCUGCUGUGGAAGAGUUUGUUCGUUUGGCUCGAGUUAUGCGGGCUUCUUGGUG
cqu-mir-375-2	MI0023549	GUGCCUAACAGGAGCAUCCGAGUUACUCAAGCCGGACGUAACCGAAACUUGGCUCUGCUGUGGAAGAGUUUGUUCGUUUGGCUCGAGUUAUGCGGGCUUCUUGGUG
cqu-mir-7	MI0013612	UCGCAAUAUUUUGUAUGGAAGACUAGUGAUUUUGUUGUUUGGCUUAAGAUAGUAACAAUAAAUCUCCAGUCUUUCUACAACGUUUGCUG
cqu-mir-71	MI0013596	CGGCAAGAAAGACAUGGGUAGUGAGAUAGUUUUACCCUGCAUUCGAAAACCGGGAUCUCACUACCUUGUCUUUCAUGCUGAU
cqu-mir-79	MI0013619	UCGUCCAUGCUUUGGCGCUUUAGCUGUAUGAUAGAAUUUAAUAUUUCAUAAAGCUAGAUUACCAAAGCAUGGAAG
cqu-mir-8	MI0013602	GUCUGUUCACAUCUUACCGGGCAGCAUUAGAUAUUUUUUAAAUACUUCUAAUACUGUCAGGUAAAGAUGUCGUCCGA
cqu-mir-87	MI0013627	AAGAUUGUCUCUGGCCAGCCUGAAGUUUGCUAAACCUGGUUCGUCAAGGUGAGCAAAUUUUCAGGUGUGUCGGAGAACAAUCAC
cqu-mir-9	MI0013581	AUGCGUAUAAUUUCCGGCUGAAUCUUUGGUAUUCUAGCUGUAGAAUGUUGAGCUUGUUACGGUAUCUUCUAAAGCUUUAGUACCAGAGGUCCAACUGGGAAUUGCUUGCUG
cqu-mir-92	MI0013594	AUCAAUCUACGCAUCGGUACGGACAGGGGCAACAUUUUGACAUUUGAAGCUAAUAUUGCACUUGUCCCGGCCUAUGCGUGGAGUUGGC
cqu-mir-932	MI0013606	GCUUCAAUUCCGUAGUGCAUUGCAGUGUAUUUUUUCACCUACUGCAAGCAAUGUGGAAGUGAAGC
cqu-mir-957	MI0013572	AAGGCCAUUUCCGGCGUUAGUUUUGGGCGGGUUUUAGUGUAUUUCGAUGAGAGUAUCAAUUGAAACCGUCCAAAACUGAGGCUGGCGGUGGUUCG
cqu-mir-965	MI0013575	CUGGCAGAUUCUGAAGGGGGAAAUCCUGUGCGCUCUAUGUUGCAUUUUAUCGACCCAUAAGCGUAUAGCUUUUCCCAUUCAGCGUGUGCCCA
cqu-mir-970	MI0013579	AUACCUUUUAAAGAGAGUUUGCGUUUGUCUUAGUUGGUAUGCAUUUAAAAUUAUCAUAAGACACACGCGGCUAUUUUCAAAAGGUCU
cqu-mir-980	MI0013617	ACUACAAUUCGGCCUUUCAUUGGGACGUCUAGCUCGUACUUGAAACAGUUAGCUGCCUAGUGAAGGGCAAUAUUGU
cqu-mir-981	MI0013584	AAACACCUUGUCUGGAUCGGGUUUCGCGGCAAACGGGCUGUACUGAUUCGUGAAAAAUCAGUUCGUUGUCGACGAAACCUGCACACUGCAAGGUUGUAA
cqu-mir-988	MI0013567	GACCCGCUGCGGGUGUGUGCUUUGUGACAACGAGAUUCAGCUUUGAAAUCAUCCCCUUGUUGCAAACCUCACGCUUGCGGUGGGGG
cqu-mir-989	MI0013586	ACUCGGUCAUGGGGAAACGCCGCUACCUCGCUUUCACUUGGUGGCCAUAGAUUUCGAUAUCCCAUGUGAUGUGACGUAGUGGUACCUUCCCUUGGCUAUUCC
cqu-mir-993	MI0013577	AGCGCUCCUCCGUGACCUACCCUGUAGUUCCGGGCUUUUGUGGUUAACAAAAAUAUAUUAUCAGAAGCUCGUUUCUAUAGAGGUAUCUCACAGGGUGAA
cqu-mir-996	MI0013609	AACUCAAUUUUCGUCGGCGUGCAUGUAUCUGGUGCACGGUUUUCAGUUGCAAUAUAGCUUCGUGACUAGAUUACAUGCUCGUCUAUGAAGUUG
cqu-mir-998	MI0013632	ACAGAUGUUGGCCAAUUCCGGGACUGAACUCUCGUGGGUCUGCAGUGCUUUUCGUUGGAACUUGUAGCACCAUGAGAUUCAGCUCCGGUGCUGGUCUUGUUUCG
cqu-mir-999	MI0013573	CCGGUCACCCGCAGGGACGCGGUCUGGCAGGAAAUAAUUUGGCAUUAGAUUCAAAUGUUAACUGUAAGACUGUGUCUUUGAGGGCGAUCCU
cqu-mir-iab-4	MI0013563	GCGUACUGCUUCAUGAACGUAUACUGAAUGUAUCCUGAGUGCUAUCUAUCCGGUAUACCUUCAGUAUACGUAACAGGAGGCGGUACAU

## Sheet: Anopheles gambiae 
ID	Accession	Precursor sequence
aga-let-7	MIMAT0001495	UGAGGUAGUUGGUUGUAUAGU
aga-miR-1	MIMAT0001496	UGGAAUGUAAAGAAGUAUGGAG
aga-miR-10	MIMAT0001497	ACCCUGUAGAUCCGAAUUUGU
aga-miR-100	MIMAT0001498	AACCCGUAGAUCCGAACUUGUG
aga-miR-1000	MIMAT0010109	AUAUUGUCCUGUCACAGCAGU
aga-miR-11	MIMAT0007856	CAUCACAGUCUGAGUUCUUGCU
aga-miR-1174	MIMAT0005524	UCAGAUCUACUUCAUACCCAUG
aga-miR-1175	MIMAT0005525	UGAGAUUCUACUUCUCCGACUUAA
aga-miR-12	MIMAT0005527	UGAGUAUUACAUCAGGUACUGGU
aga-miR-124	MIMAT0001499	UAAGGCACGCGGUGAAUGCCAAG
aga-miR-125	MIMAT0001500	UCCCUGAGACCCUAACUUGUGA
aga-miR-133	MIMAT0001501	UUGGUCCCCUUCAACCAGCUGU
aga-miR-137	MIMAT0010107	UAUUGCUUGAGAAUACACGUAG
aga-miR-13b	MIMAT0001502	UAUCACAGCCAUUUUGACGAGU
aga-miR-14	MIMAT0001503	UCAGUCUUUUUCUCUCUCCUA
aga-miR-184	MIMAT0001504	UGGACGGAGAACUGAUAAGGG
aga-miR-1889	MIMAT0007859	ACACAUUACAGAUUGGGAUUA
aga-miR-1890	MIMAT0007861	UGAAAUCUUUGAUUAGGUCU
aga-miR-1891	MIMAT0007862	UGAGGAGUUAAUUUGCGUGUUUU
aga-miR-190	MIMAT0010100	AGAUAUGUUUGAUAUUCUUGGUUG
aga-miR-2	MIMAT0009202	UAUCACAGCCAGCUUUGAUGAGC
aga-miR-210	MIMAT0001505	UUGUGCGUGUGACAACGGCUA
aga-miR-219	MIMAT0001506	UGAUUGUCCAAACGCAAUUCUUG
aga-miR-263a	MIMAT0001507	UGUAAUGGCACUGGAAGAAUUCAC
aga-miR-263b	MIMAT0010111	CUUGGCACUGGGAGAAUUCAC
aga-miR-275	MIMAT0001508	UCAGGUACCUGAAGUAGCGCGCG
aga-miR-276-3p	MIMAT0006782	UAGGAACUUCAUACCGUGCUCU
aga-miR-276-5p	MIMAT0001509	AGCGAGGUAUAGAGUUCCUA
aga-miR-277	MIMAT0001510	UAAAUGCACUAUCUGGUACGACA
aga-miR-278	MIMAT0001511	UCGGUGGGACUUUCGUCCGUUU
aga-miR-279	MIMAT0001512	UGACUAGAUCCACACUCAUUAA
aga-miR-281	MIMAT0001513	UGUCAUGGAAUUGCUCUCUUUAU
aga-miR-282	MIMAT0001514	AAUCUAGCCUCUUCUAGGCUUUGUCUGU
aga-miR-283	MIMAT0001515	UAAAUAUCAGCUGGUAAUUCU
aga-miR-286	MIMAT0010110	UGACUAGACCGAACACUCGCGUC
aga-miR-305	MIMAT0001518	AUUGUACUUCAUCAGGUGCUCUG
aga-miR-306	MIMAT0005530	UCAGGUACUGGAUGACUCUCAG
aga-miR-307	MIMAT0001519	UCACAACCUCCUUGAGUGAG
aga-miR-308	MIMAT0001520	AAUCACAGGAGUAUACUGUGAG
aga-miR-309	MIMAT0010112	UCACUGGGCAAAGUUUGUCGCA
aga-miR-315	MIMAT0001521	UUUUGAUUGUUGCUCAGAAAGC
aga-miR-317	MIMAT0001522	UGAACACAUCUGGUGGUAUCUCAGU
aga-miR-34	MIMAT0005526	UGGCAGUGUGGUUAGCUGGU
aga-miR-375	MIMAT0007860	UUUGUUCGUUUGGCUCGAGUUA
aga-miR-7	MIMAT0001523	UGGAAGACUAGUGAUUUUGUUGU
aga-miR-79	MIMAT0001524	UAAAGCUAGAUUACCAAAGCAU
aga-miR-8	MIMAT0001525	UAAUACUGUCAGGUAAAGAUGUC
aga-miR-87	MIMAT0007858	GGUGAGCAAAUAUUCAGGUGU
aga-miR-927	MIMAT0010102	UUUAGAAUUCCUACGCUUUACC
aga-miR-929	MIMAT0010101	CUCCCUAACGGAGUCAGAUUG
aga-miR-92a	MIMAT0001527	UAUUGCACUUGUCCCGGCCUAU
aga-miR-92b	MIMAT0001528	AAUUGCACUUGUCCCGGCCUGC
aga-miR-957	MIMAT0010106	UGAAACCGUCCAAAACUGAGGC
aga-miR-965-3p	MIMAT0010108	UAAGCGUAUAGCUUUUCCCAUU
aga-miR-965-5p	MIMAT0037353	AGGGGAAUGCUGUACACUCUA
aga-miR-970	MIMAT0010105	UCAUAAGACACACGCGGCUAU
aga-miR-981	MIMAT0007857	UUCGUUGUCGACGAAACCUG
aga-miR-988	MIMAT0010104	CCCCUUGUUGCAAACCUCACGC
aga-miR-989	MIMAT0005529	UGUGAUGUGACGUAGUGGUAC
aga-miR-993	MIMAT0010103	GAAGCUCGUUUCUAUAGAGGUAUCU
aga-miR-996	MIMAT0005528	UGACUAGAUUACAUGCUCGUCU
aga-miR-998-3p	MIMAT0041500	UAGCACCAUGAGAUUCAGCUC
aga-miR-998-5p	MIMAT0041499	GCUGAACUCUCGUGGGUCUGC
aga-miR-9a	MIMAT0001526	UCUUUGGUUAUCUAGCUGUAUGA
aga-miR-9b	MIMAT0001529	ACUUUGGUGAUUUUAGCUGUAUG
aga-miR-9c	MIMAT0001530	UCUUUGGUAUUCUAGCUGUAGA
aga-miR-iab-4	MIMAT0001531	ACGUAUACUGAAUGUAUCCUGA
aga-miR-10355-3p	MIMAT0041502	AGUAAGGGUUUUCUGUAAUGCA
aga-miR-10355-5p	MIMAT0041501	CAUUACCGAUGGAUCCUUACCG
aga-miR-10356-3p	MIMAT0041510	CAGUAAAAAAGUUUUCAAUGGGUAGCCU
aga-miR-10356-5p	MIMAT0041509	UUCAUUGAAAUGAAGUUUGGCUGGA
aga-miR-10357-3p	MIMAT0041512	UCUGAUGUUCUGCGCCCACCUGAAA
aga-miR-10357-5p	MIMAT0041511	CCAGAACCUGGUGCUGCAAGCUGCC
aga-miR-10358-3p	MIMAT0041514	UGUCAUUUUCUUUUGCUCCUCGAUGUU
aga-miR-10358-5p	MIMAT0041513	UGAGAAGUAACUGUUAAAACUAUGU
aga-miR-10359-3p	MIMAT0041518	UAAGGAUGACCCGGCCAAAGUUGAAGG
aga-miR-10359-5p	MIMAT0041517	UCAUUGAGCAAUUCGUCGUCCGUAU
aga-miR-10360-3p	MIMAT0041522	UGGACUUGGCUUAUCCUGCACUACGG
aga-miR-10360-5p	MIMAT0041521	UAGUUGAGAAGACGCUGAGCCGCCC
aga-miR-10361a-3p	MIMAT0041526	UAAAUGAUCCUUUUAUCGUGUAC
aga-miR-10361a-5p	MIMAT0041525	ACACGAUAAGAGGAAAGUUUACG
aga-miR-10361b-3p	MIMAT0041506	UAAAUGGUCUUUUUAUCGUGUAC
aga-miR-10361b-5p	MIMAT0041505	ACACGAUAAGAGGACAGUUUACG
aga-miR-10362-3p	MIMAT0041528	UGUAGUGUGGCCGCGCUCCAAGCAACGG
aga-miR-10362-5p	MIMAT0041527	UCGAUGAUCCGCGGCUCCGCAGCGC
aga-miR-10363-3p	MIMAT0041530	CCGGUGAACUGCUGUGCAGGGGCGC
aga-miR-10363-5p	MIMAT0041529	CGCGCUUGGGCCGCUCAGCCGGUAC
aga-miR-10364-3p	MIMAT0041532	UAUGAUGCUGUUGAUGGGAU
aga-miR-10364-5p	MIMAT0041531	CCCAUUCCACAGCAUCACCAGA
aga-miR-10365-3p	MIMAT0041536	AAAAGUUUUCAUAUUCUUGCGG
aga-miR-10365-5p	MIMAT0041535	AUUAGAAUGUGGAAUCUGUUUUU
aga-miR-10366a-2-5p	MIMAT0041547	UCAUUGAAAUCGGCUGGGGUAG
aga-miR-10366a-3p	MIMAT0041540	AAUCACCGGCUUUUUCAAUCAA
aga-miR-10366a-5p	MIMAT0041539	CAUUGAAAUCGGCUGGGGUAGC
aga-miR-10366b-3p	MIMAT0041544	CAAUCAUCGCCCUUUUUAAUG
aga-miR-10366b-5p	MIMAT0041543	AUUGAAAUCGGCUAUGAUAGCU
aga-miR-10367-3p	MIMAT0041542	AACACUCUGUUUAUGCUCUCU
aga-miR-10367-5p	MIMAT0041541	UAGGGUAUUGAACAGAUUUGUU
aga-miR-10368-3p	MIMAT0041549	ACACGACCCUGAUUGCUGUAGU
aga-miR-10368-5p	MIMAT0041548	UGCAGCAAUCUAGGCAGCGUUCU
aga-miR-10369-3p	MIMAT0041551	UAGUGACACUUUUUAAUGAAAU
aga-miR-10369-5p	MIMAT0041550	UUCAUUAAAAGGGGCUA
aga-miR-10370-2-5p	MIMAT0041554	CUCAUUAAAAUGGACAACGAUAGU
aga-miR-10370-3p	MIMAT0041553	UAAUGUCCAUGGUUAAUGAAAU
aga-miR-10370-5p	MIMAT0041552	CUCAUUAAAAUGGACAACGAUAGC
aga-miR-10371-3p	MIMAT0041556	UGACAUGUAUUGAGGUAGAAUA
aga-miR-10371-5p	MIMAT0041555	UGUUUGAUUUUGGAUACGGUCGCCA
aga-miR-10372a-3p	MIMAT0041558	CCUUAGUUACCCUUUUUCAAUGA
aga-miR-10372a-5p	MIMAT0041557	AUUGAAAUAGGAUACUAAAGCG
aga-miR-10372b-3p	MIMAT0041562	CCUAUGUUGCAUUUUUCAAUGU
aga-miR-10372b-5p	MIMAT0041561	AUUGAAAAAGGCAACAGAAGCG
aga-miR-10373-3p	MIMAT0041560	GAGAGAAACAUUUGUGAAGGCGUAU
aga-miR-10373-5p	MIMAT0041559	AAUACGUCUAGCUUUGGUAGCUUCU
aga-miR-10374-3p	MIMAT0041563	CUUUGUUUAAAUUGUUUGUCGCC
aga-miR-10375a-3p	MIMAT0041571	UAAUGCGCUUUCUAUGAUGUAG
aga-miR-10375a-5p	MIMAT0041570	ACAUCAUAGAAAGUGUUAAUGCG
aga-miR-10375b-3p	MIMAT0041573	UUGGGCGCUAUCUACAAUGUAG
aga-miR-10375b-5p	MIMAT0041572	ACAUUGUAGAAAGGGUCAAAAUG
aga-miR-10376-3p	MIMAT0041575	ACUCGAUCGAUCGAAUCCAUCC
aga-miR-10376-5p	MIMAT0041574	AAGGAAUCGCUCGACGACGUGC
aga-miR-10377a-3p	MIMAT0041577	UAAAGCCAUUCCUCAAUUCUA
aga-miR-10377a-5p	MIMAT0041576	GGAGUUGGAGAGUGGCUUAAC
aga-miR-10377b-3p	MIMAT0041581	UCAUCAUCAGUUUCUAAUUCCA
aga-miR-10377b-5p	MIMAT0041580	GGAGUUGGAAAUUGACGUAACC
aga-miR-10378-3p	MIMAT0041583	UCUAUCAUUUGAGUACCAUGA
aga-miR-10378-5p	MIMAT0041582	CGUGGUACUCUUGUGGUAAGG
aga-miR-10379-3p	MIMAT0041585	UGGAAGAACGAACAAGACUGUA
aga-miR-10379-5p	MIMAT0041584	ACUGUUUUGUUCGUUGUUCUCA
aga-miR-10380-3p	MIMAT0041587	AAUUCUCAACCUCACAUUACAGA
aga-miR-10380-5p	MIMAT0041586	GUGAGUAAUGUGUUGCUGAAUGUUUGA
aga-miR-10381-5p	MIMAT0041588	GUGAGUAAACGCGCAAAGCGGA
aga-miR-12413-3p	MIMAT0050467	UAUGACUUGUCUGCCAGAGCAAGGGG
aga-miR-12414-3p	MIMAT0050468	AAGACGCUGGUUCUCUUCACACA
aga-miR-12415-3p	MIMAT0050469	CGAUUGUGGAACCGCGUAGGCUGCCU
aga-miR-12416-3p	MIMAT0050470	UGACGGGUUUGGUCUCUCCA
aga-miR-12417-5p	MIMAT0050471	UAGUCGUUUUCUGCUUUGCGGUU
aga-miR-12418-3p	MIMAT0050472	UGUUCGAUCGUUACUGUCAUAU
aga-miR-12419-5p	MIMAT0050473	AGCUGUUCUGACUUGAUGUACU
aga-miR-2796-3p	MIMAT0041534	GUAGGCCGGCGGAAACUACUUGC
aga-miR-2796-5p	MIMAT0041533	AGGGGUUUCUUUCGGCCUCCAG
aga-miR-285-3p	MIMAT0041520	UAGCACCAUUCGAAAUCAGUAC
aga-miR-285-5p	MIMAT0041519	ACUGGCUUCCUAUCGGUGCUUAGA
aga-miR-286b-3p	MIMAT0041567	UGACUAGACCGAACACUCGUAUCC
aga-miR-286b-5p	MIMAT0041566	GCGAAUGUCGGAGUAGUCGCU
aga-miR-2944a-3p	MIMAT0041504	UAUCACAGUAGUUGUACUUUAA
aga-miR-2944a-5p	MIMAT0041503	GAAGGAACUUCUGCUGUGAUCU
aga-miR-2944b-3p	MIMAT0041508	UAUCACAGCGGUAGUUACCUG
aga-miR-2944b-5p	MIMAT0041507	GAAGGAACUCCCGGUGUGAUAUG
aga-miR-2945-3p	MIMAT0041516	UGACUAGAGGCAGACUCGUUUG
aga-miR-2945-5p	MIMAT0041515	AGCGAGUCUGCACUCUGGAAUAAC
aga-miR-2b-3p	MIMAT0041565	UAUCACAGCCAGCUUUGAAGA
aga-miR-2b-5p	MIMAT0041564	UCUCAAAGUGGCUGUGAAAUG
aga-miR-2c-3p	MIMAT0041579	UAUCACAGCCAUUUUGAUGAGC
aga-miR-2c-5p	MIMAT0041578	GCUCAUCAAUUGGUUGUGGCU
aga-miR-31-3p	MIMAT0041569	UAGCUAUUCAACUUCUUGUUUAU
aga-miR-31-5p	MIMAT0041568	UGGCAAGAUGUUGGCAUAGCUA
aga-miR-33-3p	MIMAT0041524	CAGUACUUCUGCAAUGCAACCC
aga-miR-33-5p	MIMAT0041523	GUGCAUUGUAGUUGCAUUGCA
aga-miR-932-3p	MIMAT0041546	UGCAAGCAUUGUGGGAGUGAAG
aga-miR-932-5p	MIMAT0041545	UCAAUUCCGUAGUGCAUUGCAGU
aga-miR-980-3p	MIMAT0041538	UAGCUGCCUAGUGAAGGGC
aga-miR-980-5p	MIMAT0041537	CGGUCGUUCAUUAGGUCAUCUAGC
ID	Accession	Precursor sequence
aga-bantam	MI0001599	UGUGUGGAUGAAAUGUAAUCACAGAACCGGUUUUCAUUUUCGAUCUGACUUAUUUUUUUCACAAACAAGUGAGAUCACUUUGAAAGCUGAUUUUGUACAAUUAAUUCAACG
aga-let-7	MI0001600	GCCUACUCCCGUGUUGAGGUAGUUGGUUGUAUAGUACCGUGGUUCCAAUACUCGACUAUACAAUCCGCUAACUUACCUCGUGGGUAGAGU
aga-mir-1	MI0001601	GAAGCAAAGCUGCGAAAGUUCCAUGCUUCCUUGCAUUCAAUAGUAUGUUUGUAAAACCCUAUGGAAUGUAAAGAAGUAUGGAGCGAUUGGGCUAGUUC
aga-mir-2-1	MI0001621	GCAUGUCCUGUCUCUCAAAGUGGCUGUGAAAUGGUGCACUUUCGAUCCGAUAUCUCAUAUCACAGCCAGCUUUGAUGAGCUAGGCCG
aga-mir-2-2	MI0001622	UAUUGGGUGCCAUGCAUUGUCAUCAAACUUGGUUGUUGUAGCUUGCUUUGAUAGUUGCUAUCACAGCCAGCUUUGAUGAGCAAUGCGUCACUUACCUA
aga-mir-7	MI0001628	GGCAAAACAUUGUAUGGAAGACUAGUGAUUUUGUUGUUUGGCUUAUGAUACUAACAAUAAAUCUCUCGUCUUUCUACAAAGUUUGCC
aga-mir-8	MI0001630	GGGUGUCUGUUCACAUCUUACCGGGCAGCAUUAGAUAUGUUAUCGGAUAUUUCUAAUACUGUCAGGUAAAGAUGUCGUCCGAGCCC
aga-mir-9a	MI0001631	GUCAAUGUUCUCUUUGGUUAUCUAGCUGUAUGAGUGUAUUUUAAACGUCAUAAAGCUAGCAUACCGAAGUUAAUAAUUGAC
aga-mir-9b	MI0001634	UGCCACUUAUUGGGACUUUGGUGAUUUUAGCUGUAUGUUGAAUGCAUUCCUAACCACAUAUAGCUUUAUCACCAAAAACCUAAUGUGUGUGUA
aga-mir-9c	MI0001635	UUUCCGGCUGUAUCUUUGGUAUUCUAGCUGUAGAAUGUUGUUUUCAUUGUAAUAUCUCUAAAGCUUUAGUACCAGAGGUCCAACUGGGAA
aga-mir-10	MI0001602	GUCGAUUUAUGUUCUACAUCCACCCUGUAGAUCCGAAUUUGUUUGAAUUUAUAUUAAUAACAAAUUCGGUUCUAGAGAGGUUUGUGUGGGGCAUUUGUUAAC
aga-mir-11	MI0008306	GCAUCCGGCAAGAACUUGGAACUGUGAUCUGUGUGGUUAUUAGCCGCGUUCGAAGCUCUUCACAUCACAGUCUGAGUUCUUGCUCGAUGG
aga-mir-12	MI0006240	CCGGGGUGAGUAUUACAUCAGGUACUGGUGUGUAAUUUAAACGACCAUCGGACAUGGGGGCUGCCCAACUCCUCUUCUGUCCCCGGUCAAGCUAUCAGUACUUGUGUUAUACUCUCC
aga-mir-13b	MI0001607	UGCUCGUGGUCAGGUCGUAAAAAUGGUUGUGCCGUGUCGAUUUAAGAAAAGUUCAUAUCACAGCCAUUUUGACGAGUUUGACCACUCUUGAGCA
aga-mir-14	MI0001608	GCCCGAUAAGCCUGUGGGAGCGAGAUUAAGGCUUGCUGGUUAUCACGUUAAACGUAGUCAGUCUUUUUCUCUCUCCUAUCGGUACUAACGGUGC
aga-mir-34	MI0006239	GAGGCAAUAUACGCUCUGGCAGUGUGGUUAGCUGGUUGUGUGGUUUUCCCAUCUUCACAGCCACUAUCCGCCCUGCCGUCGCGCUAAUGC
aga-mir-79	MI0001629	GUGCCCUUUUGUCCGCGCUUUGGCGCUUUAGCUGUAUGAUAGAAUUUGAACUAUUUCAUAAAGCUAGAUUACCAAAGCAUAGACGAAUUGGGAC
aga-mir-87	MI0008308	GAUUUCUCUCGGCCCAGCCUGAAAUUUGCUAAACCUGAUACGUGUUCGAAACCAAGGUGAGCAAAUAUUCAGGUGUGUCGACGAGCGGUCACAUUCGUCG
aga-mir-92a	MI0001632	UCAGGACUACGCGUCGGCCGGCUCAAGAGCAAAAUUGUGUUUCAUACUAAUAUUGCACUUGUCCCGGCCUAUGUGUGGUAAGGCCUGAA
aga-mir-92b	MI0001633	GGGCUCCGGAUGUAGGACGUGACAGGUGCAUUAUUUGCUGAUUUUCAAUGUCAAAUUGCACUUGUCCCGGCCUGCAGCUUACCGCCC
aga-mir-100	MI0001603	GCCCCGUCUGUGGAAACCCGUAGAUCCGAACUUGUGCUGCACUGUACAACUGGACACAAGAACGGAUAUAUGGGAUUCUGUCGACGGUUGGC
aga-mir-124	MI0001604	CGUUUUUCUCCUGGUGUUCACUGUAGGCCUGUAUGUUCUAUUGCGGAUUUCAUAAGGCACGCGGUGAAUGCCAAGAGCGAACG
aga-mir-125	MI0001605	UAUUGUUUCGUUUUUUUGUAUCUGCUGAUUCCCUGAGACCCUAACUUGUGACUAUCGUUGCAAAGUUUCACAAGUUUUGAUCUCCGGUAUUAGCGGUUGAGAUGCAACGGUA
aga-mir-133	MI0001606	UGUUGACGCAAUAUUUUCCCUUUGCGAAUGCAUUUGGUCCCCUUCAACCAGCUGUAGCAGUGAUUGCAAUCAACAGU
aga-mir-137	MI0010601	AAAACUUGGUUGGCCACGCGUAUUCUUGGGUUACUAACACACUGUUUAUGUUGUUAUUGCUUGAGAAUACACGUAGUUGACUAGUGUUGUA
aga-mir-184	MI0001609	GGUGCACUCGAACCCUUAUCAUUCUUUCGCCCCGUGUGCUUUCUAACAACUGGACGGAGAACUGAUAAGGGCCCGGGUCACC
aga-mir-190	MI0010594	UGUUUGGUGGGACAGUUUCGGUGAGAUAUGUUUGAUAUUCUUGGUUGUUAAGAUUUCAAUUAUCACCCAGGAAUCAAACAUAUUAUUACCGUGACUGUCGU
aga-mir-210	MI0001610	GAAAUUCAUUGCAGCUGCUGACCACUGCACAAGAUUAGAAUGCGACUCUUGUGCGUGUGACAACGGCUAUUAUGGGUUUU
aga-mir-219	MI0001611	UUUCUAGCUCUGAUUGUCCAAACGCAAUUCUUGUCCUGUGCUGGUUUAGCUACUCAAGAGUUGUGACUGGACAUCCGUGGCUCGGAA
aga-mir-263a	MI0001612	CCCUGGUACAUGUAAUGGCACUGGAAGAAUUCACGGGAUUUUUUUCAACAUUCCCGUGUUCUCUUAGUGGCAUACCUAGUACAGGG
aga-mir-263b	MI0010606	UGACCAAUUAUGGACCUUGGCACUGGGAGAAUUCACAGUGGAUCGUACCAUAUCGUUUCUGUGGAUCUUUUCGUGCCAUCGUUCAGAUUUGGUGCC
aga-mir-275	MI0001613	UGAGCCGUCUAAUGACACGCGCUAAGCAGGAACCGGGACUUGGUACACAUUCGCUAGCAGUCAGGUACCUGAAGUAGCGCGCGUUAUUCGGCUCA
aga-mir-276	MI0001614	GGUGACUGCCAUCAGCGAGGUAUAGAGUUCCUACGGUAAUCGAUUGAAACUUUGUAGGAACUUCAUACCGUGCUCUUGGAUAGCCGUUUACC
aga-mir-277	MI0001615	GUUUUGGGGUACGUGUCAGAGGUGCAUUUACAUCGAACUAUUCCAGUUGAGGUAUUUGUAAAUGCACUAUCUGGUACGACAUUCCAGAAU
aga-mir-278	MI0001616	GGUACGGUACGGACGGACGAUAGUCUUCAACGACCGUUCCGUUUGACACGAGGUCGGUGGGACUUUCGUCCGUUUGUAAGGCC
aga-mir-279	MI0001617	UUCCUAUCAGUGUAAAUGGGUGUGAAUCUAGUGAUUUCACAUGAAUUUUCGAUUGUGACUAGAUCCACACUCAUUAAUGUUGUUUGGAA
aga-mir-281	MI0001618	GCAAUCGAAUAUGAAAAUAAAGAGAGCUAUCCGUCGACAGUAGGGAUAUAAUUCACUGUCAUGGAAUUGCUCUCUUUAUGUACAAUUCGAUAUUCAACGUGC
aga-mir-282	MI0001619	GUAACAGAGCUAAUCUAGCCUCUUCUAGGCUUUGUCUGUACAGUUUCUGCAAACCAGACAUAGCCUGUCAGAGGUUAGGUGAAAUCUGCUAGC
aga-mir-283	MI0001620	UUCGACCGAAAGGUAAAUAUCAGCUGGUAAUUCUAGGCUAUCAAUCCAUCGUGCAUCCCGGGAUUUCAGCUGAUAUCCACUUUUCCGUCGAG
aga-mir-286	MI0010605	GUCAUAAUUUGGGGCGAUUGUCGGACUAGUCGCUGUCGCAGUCAUUCGGUUUCACCUUAGUGACUAGACCGAACACUCGCGUCCUAAACGAACGAC
aga-mir-305	MI0001623	UUUGUCACAUGUCUAUUGUACUUCAUCAGGUGCUCUGGUGGAUUUGAGAAAACCCGGCACAUGUUGGAGUACACUCUAUGUGCUGACAAG
aga-mir-306	MI0006243	UCACAUGGUCAGGUACUGGAUGACUCUCAGUUGUGUGUAAAAGAUGCUGAGGGCCUUCUGGUACCUACCCCAGUGA
aga-mir-307	MI0001624	UGGACUCAUUCUCUCGAUCACUCACUCAACCUGGGUGUGAUGCUUUUUUGAAUCAUCACAACCUCCUUGAGUGAGCGACCGCGGAUUGACUAAAACCA
aga-mir-308	MI0001625	GCUUCUCGUGCGAUGUUUCGCAGUAUAUCCCUGUGAGUUUGCUACUUUUCAAUGGUCAAAUCACAGGAGUAUACUGUGAGAUGUUGCCGGUUACUUAGGC
aga-mir-309	MI0010607	AAGAUGCGACAAACUCCGUCCAGAGGGUGUCCGAUUUCAAUGAACUCAUCACUGGGCAAAGUUUGUCGCAUAAA
aga-mir-315	MI0001626	UAUAAAAUUUUGAUUGUUGCUCAGAAAGCCGUGUCGAUUAAGCAAUUCGCUUUCGGGCAGUAAUCAAAGUCAAAUA
aga-mir-317	MI0001627	CGUCUCUGCCACUGGGAUACUCCUUGUGCUCGCUGUGCAUAUCGAUUCAAACUAGUGAACACAUCUGGUGGUAUCUCAGUGGCCGGGAUG
aga-mir-375	MI0008310	UGUUGCGAUGAGACAGAAUUUGGAUUACUUAAGCCACGCGUACAGAAACUUUUUAGAAUGAAAGAGUUUGUUCGUUUGGCUCGAGUUAUGCCGGUUCUAAAUUGCAGCA
aga-mir-927	MI0010596	UAGUUAAUGGUUUGUUUUAGAAUUCCUACGCUUUACCCGUGAUUAAAGUAGUGCGGCAAAGCGUUUGGAUUCUGAAACGAAACGUUAACAACG
aga-mir-929	MI0010595	CCUACGCGUGGGAUUAAAUUGACUCUAGUAGGGAGUCCUUUUAUACGAGCGACUCCCUAACGGAGUCAGAUUGAUUCCGGUAGUGCACC
aga-mir-957	MI0010600	UGAUCACUGCGUGCGUUAGUUUUGGGCGGGUUUUAGUGUAUUUCGAUGAGAAUUCUAUUGAAACCGUCCAAAACUGAGGCUGGCAGAUGGUUAC
aga-mir-965-1	MI0010602	CGAAGUAAAUCGACGAAUUCUGAAAGGGGAAUGCUGUACACUCUAUGUGCUAAAAAUAUCCAUAAGCGUAUAGCUUUUCCCAUUUAGCGUUCGUUGCGAGCAAA
aga-mir-965-2	MI0010603	CGAAGUAAAUCGACGAAUUCUGAAAGGGGAAUGCUGUACACUCUAUGUGCUAAAAAUAUCCAUAAGCGUAUAGCUUUUCCCAUUUAGCGUUCGUUGCGAGCAAA
aga-mir-970	MI0010599	AUGGCUGACGGAAGAUAGCCAGCGUUUGUUUUAUUUGGUAUGUUACUACUGCUGCAAGCUAUAUCAUAAGACACACGCGGCUAUUUUCCGCAACCCGA
aga-mir-981	MI0008307	GCCUUAUCUGGAUCGGGUUUCGCUGGCUAACGUGUUGUGCGAGCGAGCAAAAAAAACUUCAAUUCGUUGUCGACGAAACCUGCACGGAGUAAGGC
aga-mir-988	MI0010598	CUGUGGAGCAUUGGACAUUGCCGGUGUGUGUUUUGUGACAAUGAGAUUUAAUAGUUUAAGUUCAUCCCCUUGUUGCAAACCUCACGCUGGCGGUGUUUCCGA
aga-mir-989	MI0006242	GGACAGUACAGUGGCCACGGGGGUACGCCGCUACGUUGCUUUCACUUGGUACGCUCGUAUAGUAUAGAGCUAAAAGUAAACAUAGAUCCAUGUGAUGUGACGUAGUGGUACCCUCCCGUGUCUAUCACAAC
aga-mir-993	MI0010597	UGCGCUCCUCCGUGACCUACCCUGUAGUUCCGGGCUUUUGUGGGUUGAAAUAUUAUACAUAUAUAAUCUCAUAUACGCUUAUCAGAAGCUCGUUUCUAUAGAGGUAUCUCAGGGAGUGAA
aga-mir-996	MI0006241	GUAGGCGUGCAUGUUUUCUAGUACACGUUUUCAGUUAAAGUUUCGUGACUAGAUUACAUGCUCGUCUAU
aga-mir-1000	MI0010604	CCUAGCAGUCGAUGAUAUUGUCCUGUCACAGCAGUACUUUUUGCCUAGUUUACUGUUGUUUCGGGACAUUUCCAUCGACGCUAGGGUUUUCAU
aga-mir-1174	MI0006237	GCUACGAUCGUGGGUAUUUUAGAUCAUCGACAGACCAAGGCACUUUCGUCACUGGCAUUGUAAGGCCGAGCAGAUGCGGCCUCAACCCAAACCCUCACCCGUGGUUCGCAUCUGCUCCCGUCCAGUGCCCUGUCCAACCAUACUGUCAGAUCUACUUCAUACCCAUGAAUGGUGGCG
aga-mir-1175	MI0006238	GAUAUGGAAUAAGUGGAGUAGUGGUCUCAUCGCUUAGCUUCAGAAAAGUGAGAUUCUACUUCUCCGACUUAAUUCAUAUC
aga-mir-1889	MI0008309	UGUGGCGUGGAUGGGCGGCAAUCUCAAAUUGUAAUAGUGUGUCACCGUUAACGGCUGGACCAUUGUGCUGCCAUCGUGAUCCACCGAGAAAAACACACAUUACAGAUUGGGAUUACCCCGUCCAUGCUCCG
aga-mir-1890	MI0008311	GUCGUGUGGACGGCCAGAGCUAAUUGGAGUAUUUCUUGAGGAAUAUUUUUGACAAGCUCAUGAAAUCUUUGAUUAGGUCUGGUUAUUCGUUACGAC
aga-mir-1891	MI0008312	GCCUCCUCUUUUUCCGUCAUGUUGAGGAGUUAAUUUGCGUGUUUUUAUAUUUGAUUAAACACGUCCAUUAACUCUGGUACAUGAUGGUAAAAGCGAGCAAC
aga-mir-iab-4	MI0001636	GUGCCGCUUCAUGAACGUAUACUGAAUGUAUCCUGAGUGCUACUUAUCCGGUAUACCUUCAGUAUACGUAACAAGAGGCGACAC
